# Supplementary material for: Transcriptome-wide analyses of RNA m6A methylation in hexaploid wheat reveal its roles in mRNA translation regulation
Source: Front Plant Sci. 2022 Aug 25;13:917335. doi: 10.3389/fpls.2022.917335 (PMC9453602; doi:10.3389/fpls.2022.917335)
Supplement: Supplementary file 1 [file Data_Sheet_1.xlsx]

## Sheet: Table S1
Table S1. Locations of m6A peaks on mRNAs
Chr	Start	End	Transcript
chr1A	57191	59076	TraesCS1A01G000100.1
chr1A	149231	150026	TraesCS1A01G000500.1
chr1A	151542	153136	TraesCS1A01G000500.1
chr1A	153764	154723	TraesCS1A01G000500.1
chr1A	156204	158021	TraesCS1A01G000600.1
chr1A	158615	159653	TraesCS1A01G000600.1
chr1A	169317	172520	TraesCS1A01G000700.1
chr1A	179867	182710	TraesCS1A01G000800.1
chr1A	295205	298291	TraesCS1A01G001300.1
chr1A	1190427	1190858	TraesCS1A01G002200.1
chr1A	1347121	1347410	TraesCS1A01G002700.1
chr1A	2231635	2231856	TraesCS1A01G003600.1
chr1A	6323939	6324475	TraesCS1A01G010200.1
chr1A	6341213	6341606	TraesCS1A01G010400.1
chr1A	6533242	6534117	TraesCS1A01G010900.1
chr1A	6546817	6547692	TraesCS1A01G010900.1
chr1A	6573804	6574041	TraesCS1A01G011200.2
chr1A	6573804	6574041	TraesCS1A01G011200.1
chr1A	8295432	8295938	TraesCS1A01G015600.1
chr1A	8327348	8327548	TraesCS1A01G015900.1
chr1A	9362061	9362327	TraesCS1A01G018000.1
chr1A	10055812	10056315	TraesCS1A01G020400.1
chr1A	12504239	12504736	TraesCS1A01G026200.1
chr1A	13007845	13008088	TraesCS1A01G027500.1
chr1A	13214225	13214487	TraesCS1A01G027700.1
chr1A	16436104	16436425	TraesCS1A01G033800.1
chr1A	19062065	19062315	TraesCS1A01G035600.1
chr1A	20093221	20093451	TraesCS1A01G036100.2
chr1A	20093221	20093451	TraesCS1A01G036100.1
chr1A	22290326	22290626	TraesCS1A01G040400.1
chr1A	22561249	22561874	TraesCS1A01G041000.1
chr1A	23006762	23007539	TraesCS1A01G042300.1
chr1A	23133611	23133902	TraesCS1A01G042500.1
chr1A	27260458	27261259	TraesCS1A01G045800.1
chr1A	27361386	27361964	TraesCS1A01G046100.2
chr1A	27361386	27361964	TraesCS1A01G046100.1
chr1A	28616855	28617063	TraesCS1A01G046500.2
chr1A	28616855	28617063	TraesCS1A01G046500.1
chr1A	34172494	34172732	TraesCS1A01G052200.3
chr1A	34172494	34172732	TraesCS1A01G052200.2
chr1A	34173638	34174110	TraesCS1A01G052200.3
chr1A	42549959	42550185	TraesCS1A01G062100.1
chr1A	48587194	48587433	TraesCS1A01G065700.7
chr1A	48587194	48587433	TraesCS1A01G065700.6
chr1A	48587194	48587433	TraesCS1A01G065700.5
chr1A	48587194	48587433	TraesCS1A01G065700.4
chr1A	48587194	48587433	TraesCS1A01G065700.3
chr1A	48587194	48587433	TraesCS1A01G065700.2
chr1A	48587194	48587433	TraesCS1A01G065700.1
chr1A	48786189	48786418	TraesCS1A01G066200.1
chr1A	58025465	58026030	TraesCS1A01G074600.1
chr1A	58715441	58715766	TraesCS1A01G075600.1
chr1A	58841322	58841858	TraesCS1A01G075800.3
chr1A	58841322	58841858	TraesCS1A01G075800.2
chr1A	58841322	58841858	TraesCS1A01G075800.1
chr1A	59614024	59614277	TraesCS1A01G076900.1
chr1A	60199232	60199536	TraesCS1A01G077400.1
chr1A	64692146	64692634	TraesCS1A01G081400.1
chr1A	65824780	65825017	TraesCS1A01G082800.1
chr1A	74431019	74431628	TraesCS1A01G087500.2
chr1A	74431019	74431628	TraesCS1A01G087500.1
chr1A	75718957	75719627	TraesCS1A01G087900.1
chr1A	77072255	77072498	TraesCS1A01G088600.1
chr1A	80620415	80620696	TraesCS1A01G090500.1
chr1A	86564733	86565418	TraesCS1A01G093400.1
chr1A	86648817	86649501	TraesCS1A01G093900.5
chr1A	86648817	86649501	TraesCS1A01G093900.4
chr1A	86648817	86649501	TraesCS1A01G093900.3
chr1A	86648817	86649501	TraesCS1A01G093900.2
chr1A	91048081	91048521	TraesCS1A01G095100.1
chr1A	93696171	93696484	TraesCS1A01G097400.1
chr1A	94774802	94775035	TraesCS1A01G098500.1
chr1A	95825356	95825556	TraesCS1A01G099300.1
chr1A	97804601	97805077	TraesCS1A01G101200.1
chr1A	97936966	97937166	TraesCS1A01G101500.1
chr1A	102370316	102370593	TraesCS1A01G105900.1
chr1A	107937002	107937269	TraesCS1A01G108700.1
chr1A	108689730	108690084	TraesCS1A01G109200.1
chr1A	109982532	109982825	TraesCS1A01G110300.1
chr1A	112776665	112777580	TraesCS1A01G111400.1
chr1A	113857750	113858076	TraesCS1A01G112000.1
chr1A	114546148	114546947	TraesCS1A01G112500.1
chr1A	115360463	115360683	TraesCS1A01G112700.1
chr1A	119148696	119149231	TraesCS1A01G115000.1
chr1A	127759649	127759984	TraesCS1A01G118800.2
chr1A	127759649	127759984	TraesCS1A01G118800.1
chr1A	132787231	132787618	TraesCS1A01G120200.4
chr1A	132787231	132787618	TraesCS1A01G120200.3
chr1A	132787231	132787618	TraesCS1A01G120200.2
chr1A	132787231	132787618	TraesCS1A01G120200.1
chr1A	134001661	134002070	TraesCS1A01G121200.1
chr1A	149354329	149354576	TraesCS1A01G125400.2
chr1A	149354329	149354576	TraesCS1A01G125400.1
chr1A	150449778	150450086	TraesCS1A01G125800.1
chr1A	154098086	154098315	TraesCS1A01G127100.2
chr1A	155846035	155846477	TraesCS1A01G128100.1
chr1A	167802898	167803213	TraesCS1A01G129800.1
chr1A	168555202	168555714	TraesCS1A01G130700.1
chr1A	175174295	175174503	TraesCS1A01G131500.2
chr1A	175174295	175174503	TraesCS1A01G131500.1
chr1A	176453336	176453540	TraesCS1A01G131600.1
chr1A	182119290	182119574	TraesCS1A01G132800.1
chr1A	184935217	184936063	TraesCS1A01G132900.1
chr1A	189721517	189721830	TraesCS1A01G133700.4
chr1A	189721517	189721830	TraesCS1A01G133700.3
chr1A	189721517	189721830	TraesCS1A01G133700.2
chr1A	197125034	197125244	TraesCS1A01G134100.1
chr1A	197125474	197125674	TraesCS1A01G134100.1
chr1A	197135111	197135360	TraesCS1A01G134100.1
chr1A	202092910	202093123	TraesCS1A01G134600.2
chr1A	202092910	202093123	TraesCS1A01G134600.1
chr1A	208895652	208895942	TraesCS1A01G135600.1
chr1A	213913067	213913728	TraesCS1A01G136200.1
chr1A	213913987	213914262	TraesCS1A01G136200.1
chr1A	213921290	213921876	TraesCS1A01G136200.1
chr1A	213926445	213926718	TraesCS1A01G136200.1
chr1A	216431023	216431340	TraesCS1A01G136400.2
chr1A	216431956	216432432	TraesCS1A01G136400.2
chr1A	216434541	216435052	TraesCS1A01G136400.2
chr1A	216435154	216435791	TraesCS1A01G136400.2
chr1A	216438111	216438691	TraesCS1A01G136400.2
chr1A	216441914	216442161	TraesCS1A01G136400.2
chr1A	216443915	216444394	TraesCS1A01G136400.2
chr1A	216450544	216451702	TraesCS1A01G136400.2
chr1A	216452835	216454089	TraesCS1A01G136400.2
chr1A	217610193	217610800	TraesCS1A01G136500.2
chr1A	217610193	217610800	TraesCS1A01G136500.1
chr1A	219380662	219381085	TraesCS1A01G136900.1
chr1A	219894511	219895110	TraesCS1A01G137000.2
chr1A	219894511	219895110	TraesCS1A01G137000.1
chr1A	223444332	223444610	TraesCS1A01G137500.1
chr1A	230161430	230161638	TraesCS1A01G138200.2
chr1A	232069290	232069696	TraesCS1A01G138400.1
chr1A	234239663	234239878	TraesCS1A01G139100.1
chr1A	234249946	234250555	TraesCS1A01G139100.1
chr1A	234814457	234814990	TraesCS1A01G139300.1
chr1A	235667856	235668407	TraesCS1A01G139400.1
chr1A	235682599	235682844	TraesCS1A01G139400.1
chr1A	238107655	238109090	TraesCS1A01G140200.1
chr1A	238107655	238109090	TraesCS1A01G140300.1
chr1A	241320573	241321028	TraesCS1A01G141700.2
chr1A	241320573	241321028	TraesCS1A01G141700.1
chr1A	242004568	242004830	TraesCS1A01G142200.5
chr1A	242004568	242004830	TraesCS1A01G142200.4
chr1A	242004568	242004830	TraesCS1A01G142200.3
chr1A	242004568	242004830	TraesCS1A01G142200.2
chr1A	242004568	242004830	TraesCS1A01G142200.1
chr1A	242803406	242803670	TraesCS1A01G142300.1
chr1A	243619595	243619894	TraesCS1A01G142500.2
chr1A	243619595	243619894	TraesCS1A01G142500.1
chr1A	248426854	248427220	TraesCS1A01G143500.1
chr1A	248434222	248434584	TraesCS1A01G143600.1
chr1A	252508703	252509118	TraesCS1A01G146200.2
chr1A	252508703	252509118	TraesCS1A01G146200.1
chr1A	253721796	253722229	TraesCS1A01G147000.1
chr1A	258157461	258157724	TraesCS1A01G150400.1
chr1A	258870925	258871400	TraesCS1A01G150900.1
chr1A	259054141	259054362	TraesCS1A01G151100.1
chr1A	271882598	271883051	TraesCS1A01G155000.2
chr1A	271882598	271883051	TraesCS1A01G155000.1
chr1A	278528149	278528723	TraesCS1A01G157200.1
chr1A	278529797	278530837	TraesCS1A01G157200.1
chr1A	278530867	278531950	TraesCS1A01G157200.1
chr1A	281889156	281889564	TraesCS1A01G158400.2
chr1A	281889156	281889564	TraesCS1A01G158400.1
chr1A	283847684	283847889	TraesCS1A01G158800.2
chr1A	283847684	283847889	TraesCS1A01G158800.1
chr1A	290126985	290127402	TraesCS1A01G161200.2
chr1A	290126985	290127402	TraesCS1A01G161200.1
chr1A	290555061	290555356	TraesCS1A01G161900.1
chr1A	291243323	291243720	TraesCS1A01G162200.2
chr1A	291243323	291243720	TraesCS1A01G162200.1
chr1A	294042009	294042362	TraesCS1A01G163700.2
chr1A	294042009	294042362	TraesCS1A01G163700.1
chr1A	295460084	295460306	TraesCS1A01G164000.1
chr1A	296213335	296213541	TraesCS1A01G164400.1
chr1A	298613929	298614129	TraesCS1A01G165900.2
chr1A	298613929	298614129	TraesCS1A01G165900.1
chr1A	298615041	298615245	TraesCS1A01G165900.2
chr1A	298615041	298615245	TraesCS1A01G165900.1
chr1A	299646411	299646942	TraesCS1A01G166900.2
chr1A	301861346	301861567	TraesCS1A01G169100.1
chr1A	303856318	303856650	TraesCS1A01G170200.2
chr1A	303856318	303856650	TraesCS1A01G170200.1
chr1A	312590752	312591216	TraesCS1A01G174900.1
chr1A	312598916	312599380	TraesCS1A01G174900.1
chr1A	312601660	312602152	TraesCS1A01G174900.1
chr1A	317812604	317812834	TraesCS1A01G176700.2
chr1A	317812604	317812834	TraesCS1A01G176700.1
chr1A	317813741	317813961	TraesCS1A01G176700.2
chr1A	317813741	317813961	TraesCS1A01G176700.1
chr1A	320334986	320335390	TraesCS1A01G177500.1
chr1A	320482397	320482612	TraesCS1A01G177600.4
chr1A	320482397	320482612	TraesCS1A01G177600.3
chr1A	320482397	320482612	TraesCS1A01G177600.2
chr1A	320482397	320482612	TraesCS1A01G177600.1
chr1A	324497300	324497524	TraesCS1A01G179500.1
chr1A	330085652	330086212	TraesCS1A01G182400.2
chr1A	330085652	330086212	TraesCS1A01G182400.1
chr1A	333613239	333613668	TraesCS1A01G183800.2
chr1A	333613239	333613668	TraesCS1A01G183800.1
chr1A	344189607	344189830	TraesCS1A01G190400.1
chr1A	345309644	345310106	TraesCS1A01G191200.1
chr1A	348398415	348398820	TraesCS1A01G192800.1
chr1A	352012926	352013234	TraesCS1A01G195000.1
chr1A	354303809	354304064	TraesCS1A01G196300.1
chr1A	361358526	361358872	TraesCS1A01G200800.1
chr1A	361510448	361510932	TraesCS1A01G200900.3
chr1A	361510448	361510932	TraesCS1A01G200900.2
chr1A	361510448	361510932	TraesCS1A01G200900.1
chr1A	363047733	363048127	TraesCS1A01G202000.1
chr1A	363693569	363693906	TraesCS1A01G202700.1
chr1A	365070592	365070894	TraesCS1A01G203400.1
chr1A	372627874	372628390	TraesCS1A01G210300.2
chr1A	372627874	372628390	TraesCS1A01G210300.1
chr1A	381314626	381314834	TraesCS1A01G215800.1
chr1A	385350574	385351090	TraesCS1A01G217300.1
chr1A	385668819	385669095	TraesCS1A01G217800.1
chr1A	385893642	385893860	TraesCS1A01G217900.2
chr1A	385893642	385893860	TraesCS1A01G217900.1
chr1A	386427283	386427561	TraesCS1A01G218000.1
chr1A	388942301	388942660	TraesCS1A01G220100.2
chr1A	388942301	388942660	TraesCS1A01G220100.1
chr1A	392524328	392524589	TraesCS1A01G222700.1
chr1A	392781038	392781356	TraesCS1A01G223000.1
chr1A	395179843	395180551	TraesCS1A01G225000.2
chr1A	395179843	395180551	TraesCS1A01G225000.1
chr1A	395203535	395204047	TraesCS1A01G225100.1
chr1A	398051490	398051915	TraesCS1A01G227300.1
chr1A	401227075	401227356	TraesCS1A01G229100.1
chr1A	402928170	402928385	TraesCS1A01G230100.1
chr1A	403029332	403029724	TraesCS1A01G230500.3
chr1A	403029332	403029724	TraesCS1A01G230500.2
chr1A	403029332	403029724	TraesCS1A01G230500.1
chr1A	403373261	403373758	TraesCS1A01G230600.1
chr1A	403382159	403382368	TraesCS1A01G230600.1
chr1A	403385879	403386299	TraesCS1A01G230600.1
chr1A	407324732	407324947	TraesCS1A01G233500.1
chr1A	407332436	407332792	TraesCS1A01G233600.1
chr1A	409828456	409829024	TraesCS1A01G234200.3
chr1A	409828456	409829024	TraesCS1A01G234200.2
chr1A	409828456	409829024	TraesCS1A01G234200.1
chr1A	417408243	417408478	TraesCS1A01G235800.1
chr1A	423163524	423163858	TraesCS1A01G237400.1
chr1A	425066017	425066261	TraesCS1A01G238500.1
chr1A	425726046	425726252	TraesCS1A01G238900.2
chr1A	425726046	425726252	TraesCS1A01G238900.1
chr1A	426888751	426889310	TraesCS1A01G239800.1
chr1A	427525226	427525510	TraesCS1A01G240400.2
chr1A	427525226	427525510	TraesCS1A01G240400.1
chr1A	430003745	430004193	TraesCS1A01G241700.1
chr1A	431023320	431023581	TraesCS1A01G243100.2
chr1A	431023320	431023581	TraesCS1A01G243100.1
chr1A	433531264	433532055	TraesCS1A01G245100.1
chr1A	436389478	436389871	TraesCS1A01G246200.1
chr1A	439074445	439074647	TraesCS1A01G247500.1
chr1A	440441002	440441484	TraesCS1A01G248400.1
chr1A	440794855	440795215	TraesCS1A01G248600.1
chr1A	441109049	441109312	TraesCS1A01G249100.1
chr1A	441235367	441235608	TraesCS1A01G249400.1
chr1A	444171232	444171441	TraesCS1A01G252900.1
chr1A	444257050	444257352	TraesCS1A01G253000.1
chr1A	445257875	445258087	TraesCS1A01G253400.1
chr1A	452019719	452020037	TraesCS1A01G258800.1
chr1A	455818442	455818705	TraesCS1A01G261400.1
chr1A	458217222	458217445	TraesCS1A01G262700.2
chr1A	458217222	458217445	TraesCS1A01G262700.1
chr1A	458565933	458566437	TraesCS1A01G263300.1
chr1A	458897833	458898218	TraesCS1A01G263400.1
chr1A	458908116	458908693	TraesCS1A01G263400.1
chr1A	463824130	463824737	TraesCS1A01G269100.3
chr1A	463824130	463824737	TraesCS1A01G269100.2
chr1A	463824130	463824737	TraesCS1A01G269100.1
chr1A	464809510	464809759	TraesCS1A01G270700.2
chr1A	464809510	464809759	TraesCS1A01G270700.1
chr1A	465129124	465129335	TraesCS1A01G271400.1
chr1A	471323275	471323807	TraesCS1A01G276100.3
chr1A	471323275	471323807	TraesCS1A01G276100.2
chr1A	471323275	471323807	TraesCS1A01G276100.1
chr1A	473034329	473034708	TraesCS1A01G277600.1
chr1A	473627985	473628821	TraesCS1A01G277900.1
chr1A	473639137	473639403	TraesCS1A01G278000.4
chr1A	473639137	473639403	TraesCS1A01G278000.3
chr1A	473639137	473639403	TraesCS1A01G278000.2
chr1A	473639137	473639403	TraesCS1A01G278000.1
chr1A	475312980	475313453	TraesCS1A01G279300.1
chr1A	481653077	481653310	TraesCS1A01G283800.1
chr1A	485003212	485003439	TraesCS1A01G287600.9
chr1A	485003212	485003439	TraesCS1A01G287600.8
chr1A	485003212	485003439	TraesCS1A01G287600.7
chr1A	485003212	485003439	TraesCS1A01G287600.6
chr1A	485003212	485003439	TraesCS1A01G287600.5
chr1A	485003212	485003439	TraesCS1A01G287600.4
chr1A	485003212	485003439	TraesCS1A01G287600.3
chr1A	485003212	485003439	TraesCS1A01G287600.2
chr1A	485003212	485003439	TraesCS1A01G287600.1
chr1A	485360118	485360490	TraesCS1A01G288500.3
chr1A	485360118	485360490	TraesCS1A01G288500.2
chr1A	485360118	485360490	TraesCS1A01G288500.1
chr1A	486049996	486050234	TraesCS1A01G288700.1
chr1A	486052347	486052587	TraesCS1A01G288800.1
chr1A	488070749	488071059	TraesCS1A01G292300.1
chr1A	489359266	489359488	TraesCS1A01G294500.1
chr1A	490521616	490522032	TraesCS1A01G295600.2
chr1A	490521616	490522032	TraesCS1A01G295600.1
chr1A	491137441	491137947	TraesCS1A01G296200.1
chr1A	498141068	498141341	TraesCS1A01G305700.1
chr1A	498141662	498141939	TraesCS1A01G305700.1
chr1A	498450908	498451826	TraesCS1A01G306200.1
chr1A	498684469	498686283	TraesCS1A01G306800.1
chr1A	499784711	499785167	TraesCS1A01G308800.1
chr1A	501030854	501031392	TraesCS1A01G310500.1
chr1A	503307789	503308823	TraesCS1A01G311400.1
chr1A	505675655	505675879	TraesCS1A01G314100.1
chr1A	505676629	505676901	TraesCS1A01G314100.1
chr1A	507081184	507081409	TraesCS1A01G315600.2
chr1A	507081184	507081409	TraesCS1A01G315600.1
chr1A	508153541	508153794	TraesCS1A01G315900.1
chr1A	508281083	508281335	TraesCS1A01G316400.1
chr1A	508308980	508309184	TraesCS1A01G316600.1
chr1A	508334511	508335094	TraesCS1A01G316700.1
chr1A	508340190	508340442	TraesCS1A01G316800.1
chr1A	508554209	508554755	TraesCS1A01G317000.1
chr1A	508631916	508632164	TraesCS1A01G317100.1
chr1A	511481931	511482137	TraesCS1A01G321000.1
chr1A	513721576	513721777	TraesCS1A01G323200.1
chr1A	513880846	513881133	TraesCS1A01G323500.2
chr1A	513880846	513881133	TraesCS1A01G323500.1
chr1A	515553346	515553564	TraesCS1A01G324800.3
chr1A	515553346	515553564	TraesCS1A01G324800.2
chr1A	515553346	515553564	TraesCS1A01G324800.1
chr1A	516778619	516779164	TraesCS1A01G327000.1
chr1A	517411384	517411621	TraesCS1A01G328300.2
chr1A	517411384	517411621	TraesCS1A01G328300.1
chr1A	517489202	517489459	TraesCS1A01G328400.2
chr1A	517489202	517489459	TraesCS1A01G328400.1
chr1A	517515729	517516427	TraesCS1A01G328700.1
chr1A	518058175	518058633	TraesCS1A01G329400.1
chr1A	518070013	518070672	TraesCS1A01G329400.1
chr1A	520791240	520791895	TraesCS1A01G332200.1
chr1A	522967182	522967937	TraesCS1A01G336100.2
chr1A	522967182	522967937	TraesCS1A01G336100.1
chr1A	530593779	530594391	TraesCS1A01G340400.1
chr1A	532074967	532076738	TraesCS1A01G343500.1
chr1A	532104814	532105023	TraesCS1A01G343800.1
chr1A	532253582	532253867	TraesCS1A01G344000.1
chr1A	533140442	533140725	TraesCS1A01G346600.1
chr1A	535325465	535325932	TraesCS1A01G350600.2
chr1A	535325465	535325932	TraesCS1A01G350600.1
chr1A	537973812	537974111	TraesCS1A01G355500.1
chr1A	539332065	539332279	TraesCS1A01G356200.1
chr1A	540051725	540052299	TraesCS1A01G357500.3
chr1A	540051725	540052299	TraesCS1A01G357500.2
chr1A	540051725	540052299	TraesCS1A01G357500.1
chr1A	540143706	540144056	TraesCS1A01G357900.2
chr1A	540143706	540144056	TraesCS1A01G357900.1
chr1A	544364560	544364963	TraesCS1A01G364500.2
chr1A	544364560	544364963	TraesCS1A01G364500.1
chr1A	544372778	544373012	TraesCS1A01G364600.1
chr1A	547315658	547316202	TraesCS1A01G369700.1
chr1A	548671148	548671387	TraesCS1A01G371800.1
chr1A	549314150	549314410	TraesCS1A01G373000.1
chr1A	550110396	550110602	TraesCS1A01G375200.1
chr1A	550110830	550111030	TraesCS1A01G375200.1
chr1A	550135699	550135935	TraesCS1A01G375300.1
chr1A	550342766	550343037	TraesCS1A01G375800.1
chr1A	550611141	550612193	TraesCS1A01G376400.1
chr1A	550621879	550622103	TraesCS1A01G376500.1
chr1A	550970649	550971118	TraesCS1A01G378000.1
chr1A	551053277	551053718	TraesCS1A01G378200.1
chr1A	551484046	551484556	TraesCS1A01G379300.2
chr1A	551484046	551484556	TraesCS1A01G379300.1
chr1A	554511531	554513248	TraesCS1A01G385200.1
chr1A	558188812	558189074	TraesCS1A01G391000.1
chr1A	560960265	560960521	TraesCS1A01G395300.1
chr1A	561343564	561344287	TraesCS1A01G395600.1
chr1A	561497423	561497759	TraesCS1A01G395800.1
chr1A	561976413	561976627	TraesCS1A01G396000.2
chr1A	561976413	561976627	TraesCS1A01G396000.1
chr1A	563183828	563184050	TraesCS1A01G397500.1
chr1A	566007099	566007443	TraesCS1A01G402300.1
chr1A	566486810	566487025	TraesCS1A01G403000.1
chr1A	567977015	567977331	TraesCS1A01G404300.1
chr1A	568414441	568414683	TraesCS1A01G405600.1
chr1A	572336404	572336760	TraesCS1A01G411700.1
chr1A	573069112	573069881	TraesCS1A01G413000.1
chr1A	573070090	573070666	TraesCS1A01G413000.1
chr1A	574336507	574336741	TraesCS1A01G415200.3
chr1A	574336507	574336741	TraesCS1A01G415200.2
chr1A	574336507	574336741	TraesCS1A01G415200.1
chr1A	575244477	575245180	TraesCS1A01G417200.1
chr1A	576348612	576349158	TraesCS1A01G419500.2
chr1A	576348612	576349158	TraesCS1A01G419500.1
chr1A	577307782	577308011	TraesCS1A01G420800.1
chr1A	577470514	577470776	TraesCS1A01G421000.1
chr1A	577472651	577473148	TraesCS1A01G421000.1
chr1A	577927162	577927487	TraesCS1A01G422400.3
chr1A	577927162	577927487	TraesCS1A01G422400.2
chr1A	577927162	577927487	TraesCS1A01G422400.1
chr1A	578520840	578521243	TraesCS1A01G423100.1
chr1A	579297277	579297557	TraesCS1A01G424200.1
chr1A	581574332	581574606	TraesCS1A01G427000.1
chr1A	581576126	581576760	TraesCS1A01G427000.1
chr1A	584478254	584478491	TraesCS1A01G432900.2
chr1A	584478254	584478491	TraesCS1A01G432900.1
chr1A	584778925	584779243	TraesCS1A01G433800.1
chr1A	584778925	584779243	TraesCS1A01G433700.1
chr1A	584779390	584779643	TraesCS1A01G433800.1
chr1A	588301704	588302599	TraesCS1A01G438600.2
chr1A	588301704	588302599	TraesCS1A01G438600.1
chr1A	590003564	590003813	TraesCS1A01G441400.2
chr1A	590003564	590003813	TraesCS1A01G441400.1
chr1A	590766478	590766872	TraesCS1A01G442100.1
chr1A	591089477	591089748	TraesCS1A01G442400.1
chr1A	591089477	591089748	TraesCS1A01G442400.2
chr1A	591929872	591930331	TraesCS1A01G443400.1
chr1A	593286779	593287134	TraesCS1A01G445500.1
chr1A	593397287	593397723	TraesCS1A01G445700.4
chr1A	593397287	593397723	TraesCS1A01G445700.3
chr1A	593397287	593397723	TraesCS1A01G445700.2
chr1A	593397287	593397723	TraesCS1A01G445700.1
chr1B	1817739	1818449	TraesCS1B01G002600.1
chr1B	2082745	2083151	TraesCS1B01G003300.2
chr1B	3964330	3964726	TraesCS1B01G006800.1
chr1B	4056896	4057177	TraesCS1B01G006900.2
chr1B	4056896	4057177	TraesCS1B01G006900.1
chr1B	4482023	4482255	TraesCS1B01G008400.1
chr1B	5951960	5952396	TraesCS1B01G012100.1
chr1B	7927985	7928189	TraesCS1B01G016300.1
chr1B	8412597	8412918	TraesCS1B01G017500.1
chr1B	8914490	8914694	TraesCS1B01G018700.1
chr1B	11691980	11692462	TraesCS1B01G024300.1
chr1B	11859543	11860191	TraesCS1B01G024500.1
chr1B	14285742	14286109	TraesCS1B01G029500.1
chr1B	15142238	15142632	TraesCS1B01G030700.1
chr1B	15879083	15879309	TraesCS1B01G032700.2
chr1B	15896549	15896766	TraesCS1B01G032800.1
chr1B	16564123	16564430	TraesCS1B01G034800.1
chr1B	17016563	17016983	TraesCS1B01G035700.1
chr1B	18092240	18092546	TraesCS1B01G038400.1
chr1B	22078724	22080110	TraesCS1B01G042300.1
chr1B	22705410	22705690	TraesCS1B01G043200.2
chr1B	22705410	22705690	TraesCS1B01G043200.1
chr1B	26186117	26186409	TraesCS1B01G046300.2
chr1B	26186117	26186409	TraesCS1B01G046300.1
chr1B	30546748	30546948	TraesCS1B01G050400.1
chr1B	30726820	30727294	TraesCS1B01G050500.1
chr1B	32059617	32059884	TraesCS1B01G051900.1
chr1B	38908246	38908504	TraesCS1B01G055900.1
chr1B	38910434	38910818	TraesCS1B01G055900.1
chr1B	41739626	41740087	TraesCS1B01G059100.2
chr1B	41739626	41740087	TraesCS1B01G059100.1
chr1B	44068050	44068296	TraesCS1B01G060700.1
chr1B	45739670	45739915	TraesCS1B01G061200.3
chr1B	45739670	45739915	TraesCS1B01G061200.2
chr1B	45739670	45739915	TraesCS1B01G061200.1
chr1B	49784777	49785389	TraesCS1B01G065300.1
chr1B	53248411	53248795	TraesCS1B01G068500.2
chr1B	53248411	53248795	TraesCS1B01G068500.1
chr1B	53250724	53251296	TraesCS1B01G068700.1
chr1B	54973596	54973831	TraesCS1B01G069500.1
chr1B	55012125	55012360	TraesCS1B01G069800.1
chr1B	58564707	58565089	TraesCS1B01G075800.1
chr1B	59516156	59516631	TraesCS1B01G076600.1
chr1B	61525982	61526330	TraesCS1B01G078600.1
chr1B	67444994	67445293	TraesCS1B01G083400.1
chr1B	68082531	68082804	TraesCS1B01G083900.8
chr1B	68082531	68082804	TraesCS1B01G083900.7
chr1B	68082531	68082804	TraesCS1B01G083900.6
chr1B	68082531	68082804	TraesCS1B01G083900.5
chr1B	68082531	68082804	TraesCS1B01G083900.4
chr1B	68082531	68082804	TraesCS1B01G083900.3
chr1B	68082531	68082804	TraesCS1B01G083900.2
chr1B	70327918	70328168	TraesCS1B01G085800.2
chr1B	70327918	70328168	TraesCS1B01G085800.1
chr1B	82062349	82062712	TraesCS1B01G087500.1
chr1B	94830743	94831044	TraesCS1B01G093300.2
chr1B	94830743	94831044	TraesCS1B01G093300.1
chr1B	95328771	95329024	TraesCS1B01G093900.1
chr1B	112359311	112359665	TraesCS1B01G102300.1
chr1B	115750359	115750655	TraesCS1B01G104800.1
chr1B	117173243	117173443	TraesCS1B01G105200.1
chr1B	117173243	117173443	TraesCS1B01G105200.2
chr1B	117180289	117180564	TraesCS1B01G105300.2
chr1B	117180289	117180564	TraesCS1B01G105300.1
chr1B	117183660	117183983	TraesCS1B01G105300.2
chr1B	117183660	117183983	TraesCS1B01G105300.1
chr1B	117391699	117391926	TraesCS1B01G105700.1
chr1B	118124542	118124806	TraesCS1B01G106400.1
chr1B	118124542	118124806	TraesCS1B01G106400.2
chr1B	120993724	120994230	TraesCS1B01G108900.1
chr1B	120998602	120999019	TraesCS1B01G108900.1
chr1B	130535299	130535997	TraesCS1B01G112600.1
chr1B	132071169	132071567	TraesCS1B01G113300.3
chr1B	135946126	135946408	TraesCS1B01G115500.1
chr1B	139659156	139659581	TraesCS1B01G118900.3
chr1B	139659156	139659581	TraesCS1B01G118900.2
chr1B	139659156	139659581	TraesCS1B01G118900.1
chr1B	144124761	144125296	TraesCS1B01G121500.1
chr1B	145457175	145457619	TraesCS1B01G122000.4
chr1B	145457175	145457619	TraesCS1B01G122000.3
chr1B	145457175	145457619	TraesCS1B01G122000.2
chr1B	152767137	152767524	TraesCS1B01G125600.1
chr1B	155418946	155419485	TraesCS1B01G126800.1
chr1B	155740555	155740860	TraesCS1B01G127000.1
chr1B	159388352	159388764	TraesCS1B01G129300.1
chr1B	167974375	167974766	TraesCS1B01G133000.1
chr1B	167998434	167998692	TraesCS1B01G133100.1
chr1B	173301706	173301929	TraesCS1B01G136000.1
chr1B	173972961	173973322	TraesCS1B01G136200.2
chr1B	173972961	173973322	TraesCS1B01G136200.1
chr1B	183481920	183482206	TraesCS1B01G139500.2
chr1B	183481920	183482206	TraesCS1B01G139500.1
chr1B	186802087	186802491	TraesCS1B01G140700.2
chr1B	186802087	186802491	TraesCS1B01G140700.1
chr1B	188261746	188261979	TraesCS1B01G141100.1
chr1B	188261746	188261979	TraesCS1B01G141000.1
chr1B	189705814	189706032	TraesCS1B01G141900.2
chr1B	189705814	189706032	TraesCS1B01G141900.1
chr1B	191957329	191957836	TraesCS1B01G142400.1
chr1B	191960891	191961343	TraesCS1B01G142400.1
chr1B	195559748	195559978	TraesCS1B01G143800.2
chr1B	195559748	195559978	TraesCS1B01G143800.1
chr1B	200299912	200300458	TraesCS1B01G145800.1
chr1B	206033744	206034696	TraesCS1B01G146600.1
chr1B	211313722	211313969	TraesCS1B01G147300.1
chr1B	217292895	217293208	TraesCS1B01G148400.1
chr1B	217718569	217718818	TraesCS1B01G148600.1
chr1B	218432297	218432842	TraesCS1B01G148900.1
chr1B	218434394	218435016	TraesCS1B01G148900.1
chr1B	218438077	218438675	TraesCS1B01G148900.1
chr1B	218439840	218440168	TraesCS1B01G148900.1
chr1B	222297681	222297908	TraesCS1B01G149400.2
chr1B	222297681	222297908	TraesCS1B01G149400.1
chr1B	222310382	222310603	TraesCS1B01G149400.2
chr1B	222310382	222310603	TraesCS1B01G149400.1
chr1B	223135183	223135573	TraesCS1B01G149500.1
chr1B	228173214	228173461	TraesCS1B01G150000.2
chr1B	229264010	229264289	TraesCS1B01G150100.1
chr1B	231621479	231621691	TraesCS1B01G150800.1
chr1B	231647945	231648226	TraesCS1B01G150800.1
chr1B	236986886	236987162	TraesCS1B01G151400.1
chr1B	240496205	240496441	TraesCS1B01G152000.2
chr1B	240496205	240496441	TraesCS1B01G152000.1
chr1B	242668501	242668781	TraesCS1B01G152200.2
chr1B	242668501	242668781	TraesCS1B01G152200.1
chr1B	245932045	245932510	TraesCS1B01G152500.1
chr1B	245932045	245932510	TraesCS1B01G152500.2
chr1B	246770940	246771494	TraesCS1B01G152800.1
chr1B	249515081	249515372	TraesCS1B01G153200.2
chr1B	249518509	249518759	TraesCS1B01G153200.2
chr1B	250413507	250413710	TraesCS1B01G153400.3
chr1B	250413507	250413710	TraesCS1B01G153400.2
chr1B	250413507	250413710	TraesCS1B01G153400.1
chr1B	251038050	251038338	TraesCS1B01G153500.1
chr1B	253002114	253002767	TraesCS1B01G153800.1
chr1B	253006155	253006448	TraesCS1B01G153800.1
chr1B	254463980	254464183	TraesCS1B01G154000.3
chr1B	254463980	254464183	TraesCS1B01G154000.2
chr1B	254463980	254464183	TraesCS1B01G154000.1
chr1B	256207883	256208169	TraesCS1B01G154200.9
chr1B	256207883	256208169	TraesCS1B01G154200.8
chr1B	256207883	256208169	TraesCS1B01G154200.7
chr1B	256207883	256208169	TraesCS1B01G154200.6
chr1B	256207883	256208169	TraesCS1B01G154200.5
chr1B	256207883	256208169	TraesCS1B01G154200.4
chr1B	264847581	264847819	TraesCS1B01G156800.2
chr1B	264847581	264847819	TraesCS1B01G156800.1
chr1B	264856618	264856820	TraesCS1B01G156800.2
chr1B	264856618	264856820	TraesCS1B01G156800.1
chr1B	264857403	264857997	TraesCS1B01G156800.2
chr1B	264857403	264857997	TraesCS1B01G156800.1
chr1B	266092514	266092750	TraesCS1B01G157100.1
chr1B	266101023	266101223	TraesCS1B01G157100.1
chr1B	268116693	268117084	TraesCS1B01G157900.4
chr1B	268116693	268117084	TraesCS1B01G157900.3
chr1B	268116693	268117084	TraesCS1B01G157900.2
chr1B	268116693	268117084	TraesCS1B01G157900.1
chr1B	277436759	277436982	TraesCS1B01G160800.1
chr1B	278092542	278092816	TraesCS1B01G161300.1
chr1B	280166857	280167643	TraesCS1B01G162300.1
chr1B	282122058	282122293	TraesCS1B01G162700.2
chr1B	282122058	282122293	TraesCS1B01G162700.1
chr1B	294928393	294928617	TraesCS1B01G166800.1
chr1B	296065579	296066396	TraesCS1B01G166900.2
chr1B	296065579	296066396	TraesCS1B01G166900.1
chr1B	301257446	301257856	TraesCS1B01G169900.3
chr1B	301257446	301257856	TraesCS1B01G169900.2
chr1B	301257446	301257856	TraesCS1B01G169900.1
chr1B	301273630	301273940	TraesCS1B01G169900.4
chr1B	301273630	301273940	TraesCS1B01G169900.3
chr1B	301273630	301273940	TraesCS1B01G169900.1
chr1B	303679435	303679720	TraesCS1B01G171100.2
chr1B	303679435	303679720	TraesCS1B01G171100.1
chr1B	304512985	304513214	TraesCS1B01G171200.1
chr1B	306068123	306068382	TraesCS1B01G171900.4
chr1B	306068123	306068382	TraesCS1B01G171900.3
chr1B	306068123	306068382	TraesCS1B01G171900.2
chr1B	306068123	306068382	TraesCS1B01G171900.1
chr1B	307428134	307428638	TraesCS1B01G172400.1
chr1B	309378315	309379447	TraesCS1B01G173300.1
chr1B	309386317	309386661	TraesCS1B01G173300.1
chr1B	309490277	309490523	TraesCS1B01G173400.1
chr1B	312249183	312249393	TraesCS1B01G174100.1
chr1B	312927558	312927830	TraesCS1B01G174300.1
chr1B	313082995	313083572	TraesCS1B01G174400.1
chr1B	316769350	316769629	TraesCS1B01G175400.3
chr1B	316769350	316769629	TraesCS1B01G175400.2
chr1B	317582138	317582346	TraesCS1B01G176100.1
chr1B	317585373	317585652	TraesCS1B01G176300.1
chr1B	319130760	319131035	TraesCS1B01G176800.2
chr1B	319130760	319131035	TraesCS1B01G176800.1
chr1B	325284560	325284976	TraesCS1B01G179200.2
chr1B	325284560	325284976	TraesCS1B01G179200.1
chr1B	327226232	327226433	TraesCS1B01G180400.1
chr1B	327227673	327227873	TraesCS1B01G180400.2
chr1B	327227673	327227873	TraesCS1B01G180400.1
chr1B	327346041	327346402	TraesCS1B01G180500.1
chr1B	327840458	327840734	TraesCS1B01G181100.1
chr1B	328938652	328938911	TraesCS1B01G182000.1
chr1B	329485389	329485733	TraesCS1B01G182500.2
chr1B	329485389	329485733	TraesCS1B01G182500.1
chr1B	332086837	332087108	TraesCS1B01G185000.1
chr1B	334312112	334312577	TraesCS1B01G187100.3
chr1B	334312112	334312577	TraesCS1B01G187100.2
chr1B	334312112	334312577	TraesCS1B01G187100.1
chr1B	336076538	336076840	TraesCS1B01G187800.1
chr1B	338012414	338012925	TraesCS1B01G188500.3
chr1B	338012414	338012925	TraesCS1B01G188500.2
chr1B	338012414	338012925	TraesCS1B01G188500.1
chr1B	341511360	341511696	TraesCS1B01G190700.4
chr1B	341931176	341931708	TraesCS1B01G191000.2
chr1B	341931176	341931708	TraesCS1B01G191000.1
chr1B	359198831	359199091	TraesCS1B01G200300.1
chr1B	359448301	359448681	TraesCS1B01G200700.1
chr1B	359895447	359895653	TraesCS1B01G200900.1
chr1B	365021169	365021410	TraesCS1B01G203300.2
chr1B	365021169	365021410	TraesCS1B01G203300.1
chr1B	367440507	367440712	TraesCS1B01G203600.2
chr1B	367440507	367440712	TraesCS1B01G203600.1
chr1B	367440962	367441573	TraesCS1B01G203600.2
chr1B	367440962	367441573	TraesCS1B01G203600.1
chr1B	369586946	369587154	TraesCS1B01G205300.1
chr1B	369603907	369604255	TraesCS1B01G205300.1
chr1B	370727872	370728177	TraesCS1B01G205700.1
chr1B	383800459	383800982	TraesCS1B01G210900.1
chr1B	386160423	386160882	TraesCS1B01G212500.1
chr1B	397426990	397427194	TraesCS1B01G220200.1
chr1B	397437507	397437854	TraesCS1B01G220200.1
chr1B	402139870	402140132	TraesCS1B01G224200.1
chr1B	403417946	403418207	TraesCS1B01G224800.1
chr1B	407296216	407296735	TraesCS1B01G226500.1
chr1B	412243916	412244121	TraesCS1B01G229500.1
chr1B	414158131	414158407	TraesCS1B01G230500.1
chr1B	415227986	415228291	TraesCS1B01G231300.3
chr1B	415227986	415228291	TraesCS1B01G231300.2
chr1B	415227986	415228291	TraesCS1B01G231300.1
chr1B	415230366	415230748	TraesCS1B01G231300.1
chr1B	416816720	416817100	TraesCS1B01G231900.1
chr1B	418675496	418675712	TraesCS1B01G232900.1
chr1B	423560024	423560224	TraesCS1B01G236200.1
chr1B	423561234	423561450	TraesCS1B01G236200.1
chr1B	423587166	423587419	TraesCS1B01G236300.1
chr1B	426476071	426476494	TraesCS1B01G238300.1
chr1B	428725086	428725287	TraesCS1B01G241100.1
chr1B	433109340	433109776	TraesCS1B01G243900.2
chr1B	433109340	433109776	TraesCS1B01G243900.1
chr1B	433109340	433109776	TraesCS1B01G243900.3
chr1B	433639535	433639765	TraesCS1B01G244500.1
chr1B	434088055	434088341	TraesCS1B01G244700.1
chr1B	434335355	434335634	TraesCS1B01G244900.1
chr1B	434429501	434429782	TraesCS1B01G245300.1
chr1B	439028871	439029071	TraesCS1B01G248000.1
chr1B	439030264	439030585	TraesCS1B01G248000.1
chr1B	443491374	443491618	TraesCS1B01G251000.1
chr1B	451919839	451920461	TraesCS1B01G256300.2
chr1B	451919839	451920461	TraesCS1B01G256300.1
chr1B	452025224	452025561	TraesCS1B01G256500.2
chr1B	452025224	452025561	TraesCS1B01G256500.1
chr1B	452314185	452314397	TraesCS1B01G256700.1
chr1B	452752126	452752490	TraesCS1B01G257200.1
chr1B	458385481	458385829	TraesCS1B01G260900.1
chr1B	461309545	461310116	TraesCS1B01G262600.3
chr1B	461309545	461310116	TraesCS1B01G262600.2
chr1B	461426931	461427313	TraesCS1B01G262700.1
chr1B	461440177	461440624	TraesCS1B01G262900.1
chr1B	465587227	465587657	TraesCS1B01G264800.1
chr1B	468503421	468503817	TraesCS1B01G266400.1
chr1B	469978475	469978782	TraesCS1B01G267000.6
chr1B	469978475	469978782	TraesCS1B01G267000.5
chr1B	469978475	469978782	TraesCS1B01G267000.4
chr1B	469978475	469978782	TraesCS1B01G267000.3
chr1B	469978475	469978782	TraesCS1B01G267000.2
chr1B	469978475	469978782	TraesCS1B01G267000.1
chr1B	474659292	474659732	TraesCS1B01G270000.1
chr1B	474661314	474661564	TraesCS1B01G270000.1
chr1B	476881410	476881660	TraesCS1B01G271200.1
chr1B	478710127	478710481	TraesCS1B01G272800.3
chr1B	478710127	478710481	TraesCS1B01G272800.2
chr1B	478710127	478710481	TraesCS1B01G272800.1
chr1B	488215281	488215526	TraesCS1B01G279600.2
chr1B	488215281	488215526	TraesCS1B01G279600.1
chr1B	488822751	488822968	TraesCS1B01G280600.1
chr1B	489200011	489200501	TraesCS1B01G280800.1
chr1B	492792118	492792364	TraesCS1B01G283900.1
chr1B	493867308	493867553	TraesCS1B01G284400.1
chr1B	494157454	494157707	TraesCS1B01G284600.2
chr1B	494157454	494157707	TraesCS1B01G284600.1
chr1B	497471677	497471983	TraesCS1B01G286000.1
chr1B	498631954	498632590	TraesCS1B01G286500.1
chr1B	500608780	500609037	TraesCS1B01G287900.1
chr1B	501365127	501365327	TraesCS1B01G288100.1
chr1B	505656498	505657007	TraesCS1B01G290000.1
chr1B	507847843	507848333	TraesCS1B01G290600.1
chr1B	507847843	507848333	TraesCS1B01G290600.2
chr1B	510601627	510601920	TraesCS1B01G292800.1
chr1B	513468536	513468796	TraesCS1B01G295300.2
chr1B	513468536	513468796	TraesCS1B01G295300.1
chr1B	513539588	513540236	TraesCS1B01G295600.1
chr1B	522359314	522359859	TraesCS1B01G301700.1
chr1B	530474787	530475387	TraesCS1B01G307600.1
chr1B	530762283	530762656	TraesCS1B01G308100.1
chr1B	530763645	530763901	TraesCS1B01G308100.1
chr1B	531212840	531213208	TraesCS1B01G308900.1
chr1B	534669344	534669751	TraesCS1B01G311400.1
chr1B	541008277	541008846	TraesCS1B01G316600.1
chr1B	541466450	541467158	TraesCS1B01G317000.1
chr1B	542589596	542589869	TraesCS1B01G317700.1
chr1B	542926337	542926832	TraesCS1B01G318100.1
chr1B	547966295	547967904	TraesCS1B01G322900.2
chr1B	547966295	547967904	TraesCS1B01G322900.1
chr1B	551231351	551231557	TraesCS1B01G325800.1
chr1B	555090882	555091114	TraesCS1B01G329200.1
chr1B	555634007	555634315	TraesCS1B01G329500.1
chr1B	555634832	555635140	TraesCS1B01G329500.1
chr1B	562488502	562488710	TraesCS1B01G335800.1
chr1B	564162531	564163213	TraesCS1B01G337200.1
chr1B	566687406	566687803	TraesCS1B01G338800.1
chr1B	566831264	566831623	TraesCS1B01G339000.1
chr1B	569544522	569544933	TraesCS1B01G341400.2
chr1B	571062133	571062936	TraesCS1B01G342600.2
chr1B	571062133	571062936	TraesCS1B01G342600.1
chr1B	571184787	571185410	TraesCS1B01G342800.2
chr1B	571184787	571185410	TraesCS1B01G342800.1
chr1B	571188859	571189078	TraesCS1B01G342800.2
chr1B	571188859	571189078	TraesCS1B01G342800.1
chr1B	573573933	573574404	TraesCS1B01G345300.1
chr1B	576215781	576216127	TraesCS1B01G347200.1
chr1B	579783972	579784316	TraesCS1B01G349200.1
chr1B	581211151	581211379	TraesCS1B01G350700.1
chr1B	584156007	584156277	TraesCS1B01G354400.2
chr1B	587473198	587473493	TraesCS1B01G357400.1
chr1B	588632739	588633016	TraesCS1B01G359800.1
chr1B	595182539	595182743	TraesCS1B01G364800.1
chr1B	597802745	597803159	TraesCS1B01G367100.1
chr1B	599334477	599334772	TraesCS1B01G369000.1
chr1B	608535069	608535280	TraesCS1B01G377000.2
chr1B	608535069	608535280	TraesCS1B01G377000.1
chr1B	612403186	612403505	TraesCS1B01G379300.1
chr1B	613000857	613001271	TraesCS1B01G379800.1
chr1B	622348216	622348582	TraesCS1B01G388400.1
chr1B	622365687	622365887	TraesCS1B01G388600.1
chr1B	622366097	622366297	TraesCS1B01G388600.1
chr1B	622468671	622468933	TraesCS1B01G388700.2
chr1B	622468671	622468933	TraesCS1B01G388700.1
chr1B	624024677	624025094	TraesCS1B01G390800.2
chr1B	624024677	624025094	TraesCS1B01G390800.1
chr1B	624882978	624883314	TraesCS1B01G391800.1
chr1B	626084445	626084942	TraesCS1B01G392900.2
chr1B	626084445	626084942	TraesCS1B01G392900.1
chr1B	628497877	628498157	TraesCS1B01G396700.1
chr1B	628620801	628621087	TraesCS1B01G397000.1
chr1B	630831306	630831805	TraesCS1B01G400300.1
chr1B	631228456	631229378	TraesCS1B01G401000.1
chr1B	633137320	633137614	TraesCS1B01G403700.1
chr1B	633708384	633709167	TraesCS1B01G404500.1
chr1B	633737420	633738210	TraesCS1B01G406200.1
chr1B	634413919	634414160	TraesCS1B01G407300.1
chr1B	637499331	637499566	TraesCS1B01G410800.2
chr1B	637499331	637499566	TraesCS1B01G410800.1
chr1B	637825921	637826154	TraesCS1B01G411700.3
chr1B	637825921	637826154	TraesCS1B01G411700.2
chr1B	637825921	637826154	TraesCS1B01G411700.1
chr1B	638700903	638701636	TraesCS1B01G412700.1
chr1B	638707783	638708560	TraesCS1B01G412900.1
chr1B	638729914	638730552	TraesCS1B01G413100.1
chr1B	641531959	641532395	TraesCS1B01G416700.2
chr1B	641531959	641532395	TraesCS1B01G416700.1
chr1B	641923854	641924083	TraesCS1B01G417500.1
chr1B	645366290	645366535	TraesCS1B01G422200.1
chr1B	646189317	646189663	TraesCS1B01G423600.1
chr1B	647236312	647236723	TraesCS1B01G424100.1
chr1B	648454074	648454376	TraesCS1B01G424400.2
chr1B	648454074	648454376	TraesCS1B01G424400.1
chr1B	649055085	649055329	TraesCS1B01G424700.1
chr1B	651275239	651275563	TraesCS1B01G425300.1
chr1B	655773780	655774120	TraesCS1B01G431300.1
chr1B	657320346	657320749	TraesCS1B01G432900.2
chr1B	657320346	657320749	TraesCS1B01G432900.1
chr1B	657407104	657407371	TraesCS1B01G433100.1
chr1B	658531163	658531885	TraesCS1B01G434000.1
chr1B	659558076	659558633	TraesCS1B01G435900.1
chr1B	661505987	661506237	TraesCS1B01G439600.9
chr1B	661505987	661506237	TraesCS1B01G439600.8
chr1B	661505987	661506237	TraesCS1B01G439600.7
chr1B	661505987	661506237	TraesCS1B01G439600.6
chr1B	661505987	661506237	TraesCS1B01G439600.5
chr1B	661505987	661506237	TraesCS1B01G439600.4
chr1B	661505987	661506237	TraesCS1B01G439600.3
chr1B	661505987	661506237	TraesCS1B01G439600.2
chr1B	661505987	661506237	TraesCS1B01G439600.1
chr1B	662067673	662067934	TraesCS1B01G441000.2
chr1B	662067673	662067934	TraesCS1B01G441000.1
chr1B	664017865	664018216	TraesCS1B01G442800.1
chr1B	666824037	666824407	TraesCS1B01G446800.1
chr1B	667680151	667680364	TraesCS1B01G448300.1
chr1B	668123375	668123612	TraesCS1B01G449600.1
chr1B	668654819	668655278	TraesCS1B01G450400.3
chr1B	668654819	668655278	TraesCS1B01G450400.2
chr1B	668654819	668655278	TraesCS1B01G450400.1
chr1B	669027371	669027644	TraesCS1B01G452000.1
chr1B	670202210	670202411	TraesCS1B01G455000.1
chr1B	670202619	670202835	TraesCS1B01G455000.1
chr1B	672337929	672338496	TraesCS1B01G457600.3
chr1B	672337929	672338496	TraesCS1B01G457600.2
chr1B	672337929	672338496	TraesCS1B01G457600.1
chr1B	672475290	672475722	TraesCS1B01G458000.1
chr1B	672475290	672475722	TraesCS1B01G457900.1
chr1B	672506680	672507503	TraesCS1B01G458300.1
chr1B	672568679	672569332	TraesCS1B01G458800.1
chr1B	672680163	672680730	TraesCS1B01G458900.2
chr1B	672680163	672680730	TraesCS1B01G458900.1
chr1B	672957460	672958003	TraesCS1B01G459100.1
chr1B	675564686	675564894	TraesCS1B01G463400.1
chr1B	675566485	675567299	TraesCS1B01G463400.1
chr1B	675767303	675767535	TraesCS1B01G464000.2
chr1B	675767303	675767535	TraesCS1B01G464000.1
chr1B	676077804	676078388	TraesCS1B01G465100.2
chr1B	676077804	676078388	TraesCS1B01G465100.1
chr1B	678048514	678048862	TraesCS1B01G468700.1
chr1B	678055669	678055886	TraesCS1B01G468800.3
chr1B	678055669	678055886	TraesCS1B01G468800.2
chr1B	678055669	678055886	TraesCS1B01G468800.1
chr1B	680862557	680863448	TraesCS1B01G472500.1
chr1B	680867492	680867987	TraesCS1B01G472500.1
chr1B	683576402	683576977	TraesCS1B01G475400.3
chr1B	683576402	683576977	TraesCS1B01G475400.2
chr1B	683576402	683576977	TraesCS1B01G475400.1
chr1B	683732099	683732453	TraesCS1B01G475500.1
chr1B	683733026	683734477	TraesCS1B01G475500.1
chr1B	686757069	686757348	TraesCS1B01G478200.1
chr1B	686928142	686928695	TraesCS1B01G478700.2
chr1B	686928142	686928695	TraesCS1B01G478700.1
chr1B	686932785	686933216	TraesCS1B01G478800.1
chr1B	686935858	686936139	TraesCS1B01G478800.1
chr1B	687405546	687406142	TraesCS1B01G479700.1
chr1B	687413276	687413764	TraesCS1B01G479800.1
chr1D	896755	897012	TraesCS1D01G003200.1
chr1D	2460857	2461194	TraesCS1D01G005100.1
chr1D	3801423	3801988	TraesCS1D01G007600.1
chr1D	4827248	4827669	TraesCS1D01G009100.1
chr1D	6226020	6226575	TraesCS1D01G011300.1
chr1D	6339736	6339965	TraesCS1D01G011700.2
chr1D	6339736	6339965	TraesCS1D01G011700.3
chr1D	6915578	6916114	TraesCS1D01G014000.1
chr1D	7879608	7879816	TraesCS1D01G017800.1
chr1D	7880074	7880281	TraesCS1D01G017800.1
chr1D	8625308	8625580	TraesCS1D01G019900.1
chr1D	8992666	8993004	TraesCS1D01G020900.1
chr1D	9030349	9030554	TraesCS1D01G021000.1
chr1D	9286492	9286810	TraesCS1D01G021700.1
chr1D	9482517	9482947	TraesCS1D01G022400.1
chr1D	10257014	10257613	TraesCS1D01G024400.1
chr1D	10416089	10416369	TraesCS1D01G025300.1
chr1D	10773688	10773949	TraesCS1D01G026700.1
chr1D	12335118	12335388	TraesCS1D01G031800.1
chr1D	19765028	19765488	TraesCS1D01G040500.1
chr1D	21887131	21887860	TraesCS1D01G043000.2
chr1D	21887131	21887860	TraesCS1D01G043000.1
chr1D	22959244	22959676	TraesCS1D01G044000.1
chr1D	25729528	25729734	TraesCS1D01G046000.2
chr1D	25729528	25729734	TraesCS1D01G046000.1
chr1D	25739538	25739800	TraesCS1D01G046100.1
chr1D	25955396	25955626	TraesCS1D01G046400.1
chr1D	34618696	34618902	TraesCS1D01G053300.2
chr1D	34618696	34618902	TraesCS1D01G053300.1
chr1D	34620502	34620929	TraesCS1D01G053300.2
chr1D	34620502	34620929	TraesCS1D01G053300.1
chr1D	35649325	35649641	TraesCS1D01G054200.1
chr1D	38258015	38258352	TraesCS1D01G058000.1
chr1D	38657950	38658350	TraesCS1D01G058700.1
chr1D	42763807	42764060	TraesCS1D01G062800.2
chr1D	42763807	42764060	TraesCS1D01G062800.1
chr1D	46443788	46444376	TraesCS1D01G065100.1
chr1D	47876800	47877041	TraesCS1D01G066100.2
chr1D	47876800	47877041	TraesCS1D01G066100.1
chr1D	48383243	48383538	TraesCS1D01G066700.8
chr1D	48383243	48383538	TraesCS1D01G066700.7
chr1D	48383243	48383538	TraesCS1D01G066700.6
chr1D	48383243	48383538	TraesCS1D01G066700.5
chr1D	48383243	48383538	TraesCS1D01G066700.4
chr1D	48383243	48383538	TraesCS1D01G066700.3
chr1D	48383243	48383538	TraesCS1D01G066700.2
chr1D	48383243	48383538	TraesCS1D01G066700.1
chr1D	49419140	49419626	TraesCS1D01G067500.1
chr1D	50301823	50302060	TraesCS1D01G069700.3
chr1D	50301823	50302060	TraesCS1D01G069700.2
chr1D	50301823	50302060	TraesCS1D01G069700.1
chr1D	51916691	51917811	TraesCS1D01G071600.1
chr1D	51916691	51917811	TraesCS1D01G071500.1
chr1D	57477017	57477333	TraesCS1D01G075500.1
chr1D	59522918	59523477	TraesCS1D01G077600.3
chr1D	59522918	59523477	TraesCS1D01G077600.2
chr1D	59522918	59523477	TraesCS1D01G077600.1
chr1D	59522918	59523477	TraesCS1D01G077500.1
chr1D	59949536	59950065	TraesCS1D01G077900.1
chr1D	62114729	62115116	TraesCS1D01G079400.1
chr1D	62119152	62119356	TraesCS1D01G079400.1
chr1D	65750637	65750922	TraesCS1D01G082800.1
chr1D	69112368	69112795	TraesCS1D01G084700.1
chr1D	70107262	70107527	TraesCS1D01G085600.1
chr1D	75539738	75540179	TraesCS1D01G089300.2
chr1D	75539738	75540179	TraesCS1D01G089300.1
chr1D	75540206	75540659	TraesCS1D01G089300.2
chr1D	76789003	76789210	TraesCS1D01G090300.1
chr1D	77380847	77381465	TraesCS1D01G091100.4
chr1D	77380847	77381465	TraesCS1D01G091100.3
chr1D	77380847	77381465	TraesCS1D01G091100.2
chr1D	77380847	77381465	TraesCS1D01G091100.1
chr1D	77385009	77385258	TraesCS1D01G091100.4
chr1D	77385009	77385258	TraesCS1D01G091100.3
chr1D	77385009	77385258	TraesCS1D01G091100.2
chr1D	77385009	77385258	TraesCS1D01G091100.1
chr1D	79812824	79813298	TraesCS1D01G094000.1
chr1D	79944969	79945496	TraesCS1D01G094200.1
chr1D	80446296	80446562	TraesCS1D01G094600.1
chr1D	84507237	84507513	TraesCS1D01G097400.1
chr1D	85928156	85928733	TraesCS1D01G098700.1
chr1D	89239237	89239536	TraesCS1D01G101600.1
chr1D	89239795	89240300	TraesCS1D01G101600.1
chr1D	90645251	90645489	TraesCS1D01G102500.3
chr1D	90645251	90645489	TraesCS1D01G102500.2
chr1D	90645251	90645489	TraesCS1D01G102500.1
chr1D	93126309	93126682	TraesCS1D01G103800.1
chr1D	95553391	95553746	TraesCS1D01G104200.3
chr1D	95553391	95553746	TraesCS1D01G104200.2
chr1D	95553391	95553746	TraesCS1D01G104200.1
chr1D	97532926	97533437	TraesCS1D01G105500.2
chr1D	97532926	97533437	TraesCS1D01G105500.1
chr1D	98149145	98149416	TraesCS1D01G106200.1
chr1D	98847816	98848096	TraesCS1D01G106500.1
chr1D	100123094	100123338	TraesCS1D01G107200.1
chr1D	101101270	101101956	TraesCS1D01G108400.1
chr1D	101286557	101286824	TraesCS1D01G108700.3
chr1D	101286557	101286824	TraesCS1D01G108700.2
chr1D	101286557	101286824	TraesCS1D01G108700.1
chr1D	101933923	101934471	TraesCS1D01G108900.2
chr1D	101933923	101934471	TraesCS1D01G108900.1
chr1D	103473022	103473688	TraesCS1D01G109800.1
chr1D	104573467	104573788	TraesCS1D01G110700.2
chr1D	104573467	104573788	TraesCS1D01G110700.1
chr1D	106842055	106842552	TraesCS1D01G111300.3
chr1D	106842055	106842552	TraesCS1D01G111300.2
chr1D	106842055	106842552	TraesCS1D01G111300.1
chr1D	107173003	107173460	TraesCS1D01G111700.1
chr1D	107601621	107601835	TraesCS1D01G112100.1
chr1D	115567448	115568006	TraesCS1D01G119200.1
chr1D	116003675	116003985	TraesCS1D01G119500.1
chr1D	118885550	118886137	TraesCS1D01G120300.1
chr1D	120029883	120030182	TraesCS1D01G120800.1
chr1D	122547842	122548090	TraesCS1D01G122000.2
chr1D	123700534	123700862	TraesCS1D01G122800.1
chr1D	128509077	128509656	TraesCS1D01G124400.1
chr1D	130312260	130312976	TraesCS1D01G124600.2
chr1D	134683789	134684046	TraesCS1D01G125600.1
chr1D	137068775	137069018	TraesCS1D01G126000.1
chr1D	137640954	137641214	TraesCS1D01G126400.1
chr1D	141277159	141277592	TraesCS1D01G128000.1
chr1D	141942071	141942371	TraesCS1D01G128800.1
chr1D	141945265	141945743	TraesCS1D01G128900.1
chr1D	142660448	142660952	TraesCS1D01G129200.2
chr1D	142660448	142660952	TraesCS1D01G129200.1
chr1D	143958918	143959373	TraesCS1D01G130400.4
chr1D	143958918	143959373	TraesCS1D01G130400.3
chr1D	143958918	143959373	TraesCS1D01G130400.2
chr1D	143958918	143959373	TraesCS1D01G130400.1
chr1D	144235590	144238214	TraesCS1D01G130500.1
chr1D	147896808	147897329	TraesCS1D01G131000.1
chr1D	148661133	148661553	TraesCS1D01G131100.1
chr1D	148663385	148663619	TraesCS1D01G131100.1
chr1D	149643358	149643564	TraesCS1D01G131200.4
chr1D	149643358	149643564	TraesCS1D01G131200.3
chr1D	149643358	149643564	TraesCS1D01G131200.2
chr1D	149643358	149643564	TraesCS1D01G131200.1
chr1D	155343934	155344442	TraesCS1D01G131700.1
chr1D	155734534	155735060	TraesCS1D01G131800.1
chr1D	156287714	156288515	TraesCS1D01G132300.1
chr1D	158093588	158094397	TraesCS1D01G132600.3
chr1D	158093588	158094397	TraesCS1D01G132600.2
chr1D	158093588	158094397	TraesCS1D01G132600.1
chr1D	158107291	158107564	TraesCS1D01G132600.3
chr1D	158107291	158107564	TraesCS1D01G132600.2
chr1D	158107291	158107564	TraesCS1D01G132600.1
chr1D	159142124	159143174	TraesCS1D01G132700.1
chr1D	163424538	163424761	TraesCS1D01G133700.1
chr1D	164431249	164431503	TraesCS1D01G133800.1
chr1D	166827060	166827706	TraesCS1D01G134200.1
chr1D	166843358	166844163	TraesCS1D01G134200.4
chr1D	166843358	166844163	TraesCS1D01G134200.3
chr1D	166843358	166844163	TraesCS1D01G134200.2
chr1D	166843358	166844163	TraesCS1D01G134200.1
chr1D	169058379	169059053	TraesCS1D01G134400.1
chr1D	176915073	176915276	TraesCS1D01G135400.3
chr1D	176915073	176915276	TraesCS1D01G135400.2
chr1D	176915073	176915276	TraesCS1D01G135400.1
chr1D	176920205	176920523	TraesCS1D01G135400.4
chr1D	176920205	176920523	TraesCS1D01G135400.3
chr1D	176920205	176920523	TraesCS1D01G135400.2
chr1D	176920205	176920523	TraesCS1D01G135400.1
chr1D	180353092	180353922	TraesCS1D01G136000.1
chr1D	180862970	180863200	TraesCS1D01G136300.4
chr1D	180862970	180863200	TraesCS1D01G136300.3
chr1D	180862970	180863200	TraesCS1D01G136300.1
chr1D	183017158	183017476	TraesCS1D01G136800.1
chr1D	191502923	191503654	TraesCS1D01G139100.1
chr1D	192586037	192586633	TraesCS1D01G139800.4
chr1D	192586037	192586633	TraesCS1D01G139800.3
chr1D	192586037	192586633	TraesCS1D01G139800.2
chr1D	192586037	192586633	TraesCS1D01G139800.1
chr1D	193422123	193422394	TraesCS1D01G140400.1
chr1D	194136620	194136966	TraesCS1D01G140800.3
chr1D	194136620	194136966	TraesCS1D01G140800.2
chr1D	194136620	194136966	TraesCS1D01G140800.1
chr1D	197740200	197740562	TraesCS1D01G142400.1
chr1D	204036229	204036449	TraesCS1D01G148100.2
chr1D	204036229	204036449	TraesCS1D01G148100.1
chr1D	206509963	206510203	TraesCS1D01G150000.1
chr1D	208412340	208412715	TraesCS1D01G150700.1
chr1D	212075685	212075917	TraesCS1D01G152400.1
chr1D	212428323	212429372	TraesCS1D01G152500.1
chr1D	212429647	212430238	TraesCS1D01G152600.1
chr1D	212512964	212513280	TraesCS1D01G153100.3
chr1D	212512964	212513280	TraesCS1D01G153100.2
chr1D	212512964	212513280	TraesCS1D01G153100.1
chr1D	212519432	212519702	TraesCS1D01G153100.3
chr1D	212519432	212519702	TraesCS1D01G153100.2
chr1D	212519432	212519702	TraesCS1D01G153100.1
chr1D	212520630	212520877	TraesCS1D01G153100.3
chr1D	212520630	212520877	TraesCS1D01G153100.2
chr1D	212520630	212520877	TraesCS1D01G153100.1
chr1D	218977133	218977405	TraesCS1D01G155700.2
chr1D	218977133	218977405	TraesCS1D01G155700.1
chr1D	222017467	222017747	TraesCS1D01G157500.1
chr1D	225397157	225397794	TraesCS1D01G159400.1
chr1D	225399971	225400494	TraesCS1D01G159400.3
chr1D	225399971	225400494	TraesCS1D01G159400.2
chr1D	225399971	225400494	TraesCS1D01G159400.1
chr1D	225403429	225403647	TraesCS1D01G159400.5
chr1D	225403429	225403647	TraesCS1D01G159400.4
chr1D	225403429	225403647	TraesCS1D01G159400.3
chr1D	225403429	225403647	TraesCS1D01G159400.2
chr1D	225403429	225403647	TraesCS1D01G159400.1
chr1D	225418933	225419364	TraesCS1D01G159400.9
chr1D	225418933	225419364	TraesCS1D01G159400.8
chr1D	225418933	225419364	TraesCS1D01G159400.7
chr1D	225418933	225419364	TraesCS1D01G159400.6
chr1D	225418933	225419364	TraesCS1D01G159400.5
chr1D	225418933	225419364	TraesCS1D01G159400.4
chr1D	225418933	225419364	TraesCS1D01G159400.3
chr1D	225418933	225419364	TraesCS1D01G159400.2
chr1D	225418933	225419364	TraesCS1D01G159400.1
chr1D	226828058	226828403	TraesCS1D01G160200.1
chr1D	227376016	227376494	TraesCS1D01G160500.1
chr1D	227654414	227654752	TraesCS1D01G160700.1
chr1D	227861466	227861688	TraesCS1D01G161000.3
chr1D	227861466	227861688	TraesCS1D01G161000.2
chr1D	227861466	227861688	TraesCS1D01G161000.1
chr1D	228830728	228830969	TraesCS1D01G161700.1
chr1D	232344804	232345054	TraesCS1D01G162500.2
chr1D	232344804	232345054	TraesCS1D01G162500.1
chr1D	232345738	232345938	TraesCS1D01G162500.2
chr1D	232345738	232345938	TraesCS1D01G162500.1
chr1D	236438616	236439126	TraesCS1D01G165400.1
chr1D	237325325	237325598	TraesCS1D01G166300.1
chr1D	239557096	239557305	TraesCS1D01G167600.1
chr1D	240663816	240664037	TraesCS1D01G168500.3
chr1D	240663816	240664037	TraesCS1D01G168500.2
chr1D	240663816	240664037	TraesCS1D01G168500.1
chr1D	240990482	240990885	TraesCS1D01G168700.2
chr1D	240990482	240990885	TraesCS1D01G168700.1
chr1D	241223220	241223459	TraesCS1D01G168800.5
chr1D	241223220	241223459	TraesCS1D01G168800.4
chr1D	241223220	241223459	TraesCS1D01G168800.3
chr1D	241223220	241223459	TraesCS1D01G168800.2
chr1D	241223220	241223459	TraesCS1D01G168800.1
chr1D	247517162	247517494	TraesCS1D01G174000.2
chr1D	247517162	247517494	TraesCS1D01G174000.1
chr1D	254388963	254389254	TraesCS1D01G179200.1
chr1D	254390328	254390912	TraesCS1D01G179200.1
chr1D	254391156	254391461	TraesCS1D01G179200.1
chr1D	254391808	254392661	TraesCS1D01G179200.1
chr1D	254394116	254394463	TraesCS1D01G179300.1
chr1D	254475457	254475710	TraesCS1D01G181200.1
chr1D	254479826	254480765	TraesCS1D01G181600.1
chr1D	254790280	254790582	TraesCS1D01G184400.1
chr1D	256993639	256994400	TraesCS1D01G186000.1
chr1D	258580959	258581162	TraesCS1D01G187300.1
chr1D	258581747	258581947	TraesCS1D01G187300.1
chr1D	268942000	268942217	TraesCS1D01G192700.1
chr1D	270021589	270021998	TraesCS1D01G194100.3
chr1D	270021589	270021998	TraesCS1D01G194100.2
chr1D	270021589	270021998	TraesCS1D01G194100.1
chr1D	273817804	273818054	TraesCS1D01G195100.1
chr1D	275146558	275147068	TraesCS1D01G195800.1
chr1D	277349250	277349507	TraesCS1D01G197000.1
chr1D	282289982	282290399	TraesCS1D01G199700.1
chr1D	283550975	283551964	TraesCS1D01G200400.1
chr1D	283619305	283619633	TraesCS1D01G201000.1
chr1D	284300171	284300531	TraesCS1D01G201600.2
chr1D	284300171	284300531	TraesCS1D01G201600.1
chr1D	285940566	285940766	TraesCS1D01G202600.1
chr1D	290505656	290506117	TraesCS1D01G205000.1
chr1D	295134078	295134638	TraesCS1D01G208800.1
chr1D	295966255	295966757	TraesCS1D01G210000.4
chr1D	295966255	295966757	TraesCS1D01G210000.3
chr1D	295966255	295966757	TraesCS1D01G210000.2
chr1D	295966255	295966757	TraesCS1D01G210000.1
chr1D	298348754	298349351	TraesCS1D01G212600.1
chr1D	298693218	298693465	TraesCS1D01G213700.1
chr1D	300025262	300025595	TraesCS1D01G214900.1
chr1D	301947344	301947681	TraesCS1D01G216200.1
chr1D	302877835	302878374	TraesCS1D01G217500.1
chr1D	302886418	302886808	TraesCS1D01G217600.1
chr1D	303332671	303332970	TraesCS1D01G217900.1
chr1D	307347055	307347291	TraesCS1D01G219600.1
chr1D	309980067	309980511	TraesCS1D01G222300.1
chr1D	314735648	314735920	TraesCS1D01G226500.1
chr1D	317438793	317439053	TraesCS1D01G229300.1
chr1D	317594064	317594576	TraesCS1D01G229400.1
chr1D	318141877	318142160	TraesCS1D01G229900.3
chr1D	318141877	318142160	TraesCS1D01G229900.2
chr1D	318378393	318378599	TraesCS1D01G230100.4
chr1D	318378393	318378599	TraesCS1D01G230100.3
chr1D	318378393	318378599	TraesCS1D01G230100.2
chr1D	318378393	318378599	TraesCS1D01G230100.1
chr1D	318378814	318379014	TraesCS1D01G230100.4
chr1D	318378814	318379014	TraesCS1D01G230100.3
chr1D	318378814	318379014	TraesCS1D01G230100.2
chr1D	318378814	318379014	TraesCS1D01G230100.1
chr1D	319932485	319932919	TraesCS1D01G231600.1
chr1D	320384679	320385079	TraesCS1D01G231900.1
chr1D	320399869	320400607	TraesCS1D01G232100.2
chr1D	320399869	320400607	TraesCS1D01G232100.1
chr1D	321273593	321274049	TraesCS1D01G232700.1
chr1D	321676005	321676345	TraesCS1D01G233100.1
chr1D	321710405	321710697	TraesCS1D01G233300.1
chr1D	325488202	325488716	TraesCS1D01G235800.2
chr1D	325488202	325488716	TraesCS1D01G235800.1
chr1D	325962161	325962474	TraesCS1D01G236500.1
chr1D	325963683	325963976	TraesCS1D01G236500.1
chr1D	326012312	326012816	TraesCS1D01G236600.1
chr1D	326480764	326481015	TraesCS1D01G237300.1
chr1D	326969512	326969813	TraesCS1D01G237800.1
chr1D	326969512	326969813	TraesCS1D01G237800.3
chr1D	326969512	326969813	TraesCS1D01G237800.2
chr1D	330527778	330528027	TraesCS1D01G240400.1
chr1D	330548936	330549229	TraesCS1D01G240700.5
chr1D	330548936	330549229	TraesCS1D01G240700.4
chr1D	330548936	330549229	TraesCS1D01G240700.3
chr1D	330548936	330549229	TraesCS1D01G240700.2
chr1D	330548936	330549229	TraesCS1D01G240700.1
chr1D	332070421	332070867	TraesCS1D01G241300.1
chr1D	341476878	341477123	TraesCS1D01G248600.1
chr1D	343349853	343350087	TraesCS1D01G251000.1
chr1D	345277175	345277508	TraesCS1D01G252900.1
chr1D	351028873	351029392	TraesCS1D01G258400.1
chr1D	355079048	355079512	TraesCS1D01G260500.1
chr1D	355179152	355180083	TraesCS1D01G261000.1
chr1D	356870623	356870839	TraesCS1D01G262600.2
chr1D	356870623	356870839	TraesCS1D01G262600.1
chr1D	356944415	356944620	TraesCS1D01G262800.1
chr1D	359839759	359840118	TraesCS1D01G264100.1
chr1D	360095369	360095781	TraesCS1D01G264200.1
chr1D	360387616	360387818	TraesCS1D01G264500.2
chr1D	360387616	360387818	TraesCS1D01G264500.1
chr1D	360388645	360388845	TraesCS1D01G264500.2
chr1D	360388645	360388845	TraesCS1D01G264500.1
chr1D	361907348	361907578	TraesCS1D01G266000.1
chr1D	365716440	365717072	TraesCS1D01G270900.2
chr1D	365716440	365717072	TraesCS1D01G270900.1
chr1D	373368722	373368933	TraesCS1D01G276700.1
chr1D	377194274	377194575	TraesCS1D01G279500.1
chr1D	379475479	379475767	TraesCS1D01G281300.1
chr1D	382204326	382204579	TraesCS1D01G283800.1
chr1D	382205316	382205885	TraesCS1D01G283800.1
chr1D	382237131	382237396	TraesCS1D01G284000.2
chr1D	382237131	382237396	TraesCS1D01G284000.1
chr1D	391741587	391741857	TraesCS1D01G292600.1
chr1D	398872884	398873123	TraesCS1D01G300900.1
chr1D	398976778	398977250	TraesCS1D01G301200.1
chr1D	399940473	399940698	TraesCS1D01G302000.1
chr1D	402833193	402833454	TraesCS1D01G305300.1
chr1D	403059150	403059376	TraesCS1D01G305700.1
chr1D	403064339	403064741	TraesCS1D01G305800.1
chr1D	404138077	404138457	TraesCS1D01G308100.1
chr1D	407615579	407616152	TraesCS1D01G311400.2
chr1D	407615579	407616152	TraesCS1D01G311400.1
chr1D	410466441	410466712	TraesCS1D01G314900.2
chr1D	410466441	410466712	TraesCS1D01G314900.1
chr1D	411568194	411568712	TraesCS1D01G316200.1
chr1D	413662131	413662374	TraesCS1D01G319500.1
chr1D	414446901	414447137	TraesCS1D01G320500.1
chr1D	418202117	418202533	TraesCS1D01G325500.1
chr1D	420373299	420373540	TraesCS1D01G328800.1
chr1D	420553584	420553861	TraesCS1D01G329300.1
chr1D	421034854	421035342	TraesCS1D01G330800.1
chr1D	423058883	423059277	TraesCS1D01G332800.1
chr1D	427309803	427310193	TraesCS1D01G337700.1
chr1D	427629692	427630181	TraesCS1D01G338500.1
chr1D	429025363	429025742	TraesCS1D01G339300.1
chr1D	429025363	429025742	TraesCS1D01G339200.1
chr1D	431516459	431516704	TraesCS1D01G341400.1
chr1D	432016837	432017225	TraesCS1D01G342400.1
chr1D	432711254	432712088	TraesCS1D01G343800.2
chr1D	432711254	432712088	TraesCS1D01G343800.1
chr1D	434285595	434285822	TraesCS1D01G347100.1
chr1D	435310175	435310449	TraesCS1D01G348900.2
chr1D	435310175	435310449	TraesCS1D01G348900.1
chr1D	436190565	436190971	TraesCS1D01G350600.1
chr1D	440401333	440401723	TraesCS1D01G355800.1
chr1D	444335172	444335433	TraesCS1D01G361500.2
chr1D	444335172	444335433	TraesCS1D01G361500.1
chr1D	444854910	444855236	TraesCS1D01G362700.1
chr1D	444855447	444855745	TraesCS1D01G362700.1
chr1D	445193101	445193627	TraesCS1D01G363700.2
chr1D	445193101	445193627	TraesCS1D01G363700.1
chr1D	446267442	446267709	TraesCS1D01G365600.1
chr1D	446434734	446435271	TraesCS1D01G366300.1
chr1D	449461883	449462379	TraesCS1D01G371100.1
chr1D	449470112	449470383	TraesCS1D01G371200.2
chr1D	449470112	449470383	TraesCS1D01G371200.1
chr1D	451524674	451524929	TraesCS1D01G373800.1
chr1D	452343803	452344078	TraesCS1D01G375300.2
chr1D	452343803	452344078	TraesCS1D01G375300.1
chr1D	452492447	452492901	TraesCS1D01G375800.1
chr1D	455766847	455767098	TraesCS1D01G379800.1
chr1D	455995873	455996201	TraesCS1D01G380500.1
chr1D	458137236	458137577	TraesCS1D01G383700.2
chr1D	458137236	458137577	TraesCS1D01G383700.1
chr1D	459817234	459817535	TraesCS1D01G386800.1
chr1D	459902805	459903775	TraesCS1D01G387400.1
chr1D	461536458	461537034	TraesCS1D01G390100.1
chr1D	464439180	464439439	TraesCS1D01G396100.1
chr1D	464795644	464796137	TraesCS1D01G396500.1
chr1D	465813668	465813914	TraesCS1D01G398800.1
chr1D	470074444	470074883	TraesCS1D01G405800.10
chr1D	470074444	470074883	TraesCS1D01G405800.9
chr1D	470074444	470074883	TraesCS1D01G405800.8
chr1D	470074444	470074883	TraesCS1D01G405800.7
chr1D	470074444	470074883	TraesCS1D01G405800.6
chr1D	470074444	470074883	TraesCS1D01G405800.5
chr1D	470074444	470074883	TraesCS1D01G405800.4
chr1D	470074444	470074883	TraesCS1D01G405800.3
chr1D	470074444	470074883	TraesCS1D01G405800.2
chr1D	470074444	470074883	TraesCS1D01G405800.1
chr1D	470181536	470182192	TraesCS1D01G406500.1
chr1D	470544088	470544341	TraesCS1D01G407800.1
chr1D	471601679	471602129	TraesCS1D01G409800.2
chr1D	471601679	471602129	TraesCS1D01G409800.1
chr1D	473639209	473639574	TraesCS1D01G412200.2
chr1D	473639209	473639574	TraesCS1D01G412200.1
chr1D	473760165	473760400	TraesCS1D01G412400.3
chr1D	473760165	473760400	TraesCS1D01G412400.2
chr1D	473760165	473760400	TraesCS1D01G412400.1
chr1D	476904764	476905077	TraesCS1D01G420500.1
chr1D	478360664	478361144	TraesCS1D01G423500.1
chr1D	479494967	479495261	TraesCS1D01G426000.1
chr1D	479889144	479889623	TraesCS1D01G427400.2
chr1D	479889144	479889623	TraesCS1D01G427400.1
chr1D	480802851	480803229	TraesCS1D01G428700.1
chr1D	482837814	482838267	TraesCS1D01G433400.1
chr1D	483879141	483879363	TraesCS1D01G434800.2
chr1D	483879141	483879363	TraesCS1D01G434800.1
chr1D	483915571	483916811	TraesCS1D01G435100.1
chr1D	483916817	483920871	TraesCS1D01G435300.1
chr1D	483916817	483920871	TraesCS1D01G435200.1
chr1D	483922276	483922910	TraesCS1D01G435600.1
chr1D	483949361	483949605	TraesCS1D01G435700.1
chr1D	484417912	484418144	TraesCS1D01G437100.2
chr1D	484417912	484418144	TraesCS1D01G437100.1
chr1D	485111729	485112281	TraesCS1D01G438000.3
chr1D	485111729	485112281	TraesCS1D01G438000.2
chr1D	485111729	485112281	TraesCS1D01G438000.1
chr1D	485555843	485556120	TraesCS1D01G439500.1
chr1D	485717416	485717642	TraesCS1D01G439900.1
chr1D	486878296	486878725	TraesCS1D01G442400.1
chr1D	488976744	488977417	TraesCS1D01G446400.1
chr1D	489091774	489091997	TraesCS1D01G446500.2
chr1D	489091774	489091997	TraesCS1D01G446500.1
chr1D	490121519	490121770	TraesCS1D01G447500.1
chr1D	490930518	490930849	TraesCS1D01G448600.1
chr1D	492612011	492612245	TraesCS1D01G450200.1
chr1D	493482975	493483240	TraesCS1D01G451100.1
chr1D	493484335	493484639	TraesCS1D01G451200.2
chr1D	493484335	493484639	TraesCS1D01G451200.1
chr1D	493705120	493705579	TraesCS1D01G451700.1
chr1D	494148976	494149277	TraesCS1D01G453100.1
chr1D	494473092	494473554	TraesCS1D01G453600.1
chr1D	495124642	495124868	TraesCS1D01G454500.1
chr2A	400482	401051	TraesCS2A01G000700.1
chr2A	2331923	2332338	TraesCS2A01G003700.1
chr2A	2378692	2378906	TraesCS2A01G004300.1
chr2A	2378692	2378906	TraesCS2A01G003900.1
chr2A	2640659	2641173	TraesCS2A01G005000.1
chr2A	2658587	2658932	TraesCS2A01G005200.1
chr2A	3113594	3114265	TraesCS2A01G007300.1
chr2A	4973787	4974128	TraesCS2A01G012800.1
chr2A	4974740	4974944	TraesCS2A01G012800.1
chr2A	5527416	5527642	TraesCS2A01G013500.1
chr2A	7742955	7743345	TraesCS2A01G016700.1
chr2A	8791549	8791878	TraesCS2A01G019000.1
chr2A	12335158	12335562	TraesCS2A01G027000.2
chr2A	12335158	12335562	TraesCS2A01G027000.1
chr2A	12701982	12702182	TraesCS2A01G027500.1
chr2A	14815821	14816163	TraesCS2A01G032600.1
chr2A	14820422	14820901	TraesCS2A01G032700.1
chr2A	15589743	15590009	TraesCS2A01G036100.1
chr2A	15963225	15963427	TraesCS2A01G038000.1
chr2A	15963909	15964110	TraesCS2A01G038000.1
chr2A	16405667	16405924	TraesCS2A01G039200.1
chr2A	16524393	16524715	TraesCS2A01G040000.1
chr2A	16672157	16672498	TraesCS2A01G041100.2
chr2A	16672157	16672498	TraesCS2A01G041100.1
chr2A	16726998	16727568	TraesCS2A01G041300.2
chr2A	16726998	16727568	TraesCS2A01G041300.1
chr2A	16881249	16881514	TraesCS2A01G042100.2
chr2A	16881249	16881514	TraesCS2A01G042100.1
chr2A	16882077	16882294	TraesCS2A01G042100.2
chr2A	16882077	16882294	TraesCS2A01G042100.1
chr2A	21148281	21148526	TraesCS2A01G052700.1
chr2A	25467091	25467308	TraesCS2A01G059600.2
chr2A	25467091	25467308	TraesCS2A01G059600.1
chr2A	27546449	27546712	TraesCS2A01G061500.1
chr2A	29590903	29591313	TraesCS2A01G065100.4
chr2A	29590903	29591313	TraesCS2A01G065100.3
chr2A	29591771	29592501	TraesCS2A01G065100.4
chr2A	29591771	29592501	TraesCS2A01G065100.3
chr2A	29814843	29815204	TraesCS2A01G066000.1
chr2A	29872128	29872592	TraesCS2A01G066100.1
chr2A	30151866	30152127	TraesCS2A01G067800.3
chr2A	30151866	30152127	TraesCS2A01G067800.2
chr2A	30151866	30152127	TraesCS2A01G067800.1
chr2A	31082464	31082844	TraesCS2A01G070400.2
chr2A	31082464	31082844	TraesCS2A01G070400.1
chr2A	32100195	32100419	TraesCS2A01G072300.1
chr2A	32509545	32510160	TraesCS2A01G073800.1
chr2A	35403705	35403917	TraesCS2A01G077300.1
chr2A	35496351	35496645	TraesCS2A01G077800.1
chr2A	35498659	35499219	TraesCS2A01G077800.1
chr2A	37216145	37216375	TraesCS2A01G082400.2
chr2A	37216145	37216375	TraesCS2A01G082400.1
chr2A	37217321	37217548	TraesCS2A01G082400.2
chr2A	37217321	37217548	TraesCS2A01G082400.1
chr2A	44837233	44837682	TraesCS2A01G092000.1
chr2A	47907061	47907269	TraesCS2A01G094000.1
chr2A	51513842	51514424	TraesCS2A01G097600.1
chr2A	51580185	51580638	TraesCS2A01G098000.1
chr2A	55854190	55854460	TraesCS2A01G102300.1
chr2A	55945945	55946163	TraesCS2A01G102600.1
chr2A	61817672	61818002	TraesCS2A01G110200.1
chr2A	63359425	63359680	TraesCS2A01G112300.1
chr2A	63360045	63360521	TraesCS2A01G112300.1
chr2A	65188350	65188920	TraesCS2A01G113900.5
chr2A	65188350	65188920	TraesCS2A01G113900.4
chr2A	65188350	65188920	TraesCS2A01G113900.3
chr2A	65188350	65188920	TraesCS2A01G113900.2
chr2A	65188350	65188920	TraesCS2A01G113900.1
chr2A	66579669	66580101	TraesCS2A01G116600.1
chr2A	66803839	66804084	TraesCS2A01G116700.2
chr2A	66803839	66804084	TraesCS2A01G116700.1
chr2A	67521454	67522082	TraesCS2A01G117300.1
chr2A	67980352	67980835	TraesCS2A01G117700.1
chr2A	69325065	69325351	TraesCS2A01G119300.1
chr2A	69351865	69352454	TraesCS2A01G119400.1
chr2A	71669636	71669911	TraesCS2A01G122300.2
chr2A	71669636	71669911	TraesCS2A01G122300.1
chr2A	73283964	73284171	TraesCS2A01G124400.1
chr2A	74116267	74116702	TraesCS2A01G125400.1
chr2A	74963858	74964284	TraesCS2A01G126900.1
chr2A	75137394	75137959	TraesCS2A01G127200.3
chr2A	75137394	75137959	TraesCS2A01G127200.2
chr2A	75137394	75137959	TraesCS2A01G127200.1
chr2A	75922996	75923352	TraesCS2A01G128300.3
chr2A	75922996	75923352	TraesCS2A01G128300.2
chr2A	75922996	75923352	TraesCS2A01G128300.1
chr2A	78344303	78344522	TraesCS2A01G130600.1
chr2A	79206712	79206958	TraesCS2A01G131900.1
chr2A	79207232	79207459	TraesCS2A01G131900.1
chr2A	79307682	79307984	TraesCS2A01G132100.1
chr2A	81723453	81723738	TraesCS2A01G135500.1
chr2A	82043639	82043871	TraesCS2A01G136000.1
chr2A	82212402	82212616	TraesCS2A01G136500.2
chr2A	82212402	82212616	TraesCS2A01G136500.1
chr2A	83210862	83211117	TraesCS2A01G137500.1
chr2A	83926963	83927174	TraesCS2A01G138700.1
chr2A	84580753	84581473	TraesCS2A01G139300.1
chr2A	84593649	84593885	TraesCS2A01G139400.1
chr2A	84936379	84936588	TraesCS2A01G139800.1
chr2A	88670829	88671402	TraesCS2A01G143700.1
chr2A	90593061	90593793	TraesCS2A01G145700.1
chr2A	92336308	92336679	TraesCS2A01G146800.1
chr2A	93935813	93936323	TraesCS2A01G147400.1
chr2A	96248266	96248611	TraesCS2A01G149700.1
chr2A	99168747	99169163	TraesCS2A01G151600.1
chr2A	99792120	99792818	TraesCS2A01G151800.1
chr2A	100115390	100115919	TraesCS2A01G151900.1
chr2A	101907065	101907366	TraesCS2A01G154400.1
chr2A	102329910	102330600	TraesCS2A01G155100.1
chr2A	113929255	113929713	TraesCS2A01G161600.1
chr2A	115756002	115756500	TraesCS2A01G163600.1
chr2A	116000531	116000926	TraesCS2A01G163700.1
chr2A	117387720	117388040	TraesCS2A01G165000.1
chr2A	122012850	122013219	TraesCS2A01G168600.4
chr2A	122012850	122013219	TraesCS2A01G168600.3
chr2A	122012850	122013219	TraesCS2A01G168600.2
chr2A	122012850	122013219	TraesCS2A01G168600.1
chr2A	123137119	123137393	TraesCS2A01G168900.2
chr2A	123137119	123137393	TraesCS2A01G168900.1
chr2A	126472359	126472941	TraesCS2A01G170800.1
chr2A	127205023	127205524	TraesCS2A01G171800.1
chr2A	127206427	127206814	TraesCS2A01G171900.1
chr2A	128510309	128510543	TraesCS2A01G172400.3
chr2A	128510309	128510543	TraesCS2A01G172400.2
chr2A	128510309	128510543	TraesCS2A01G172400.1
chr2A	129100274	129100985	TraesCS2A01G172500.1
chr2A	129869020	129869678	TraesCS2A01G172700.1
chr2A	136335651	136335885	TraesCS2A01G177100.1
chr2A	141156967	141157621	TraesCS2A01G181800.2
chr2A	141156967	141157621	TraesCS2A01G181800.1
chr2A	141892488	141892805	TraesCS2A01G182500.1
chr2A	148858442	148859274	TraesCS2A01G187100.1
chr2A	151262187	151262585	TraesCS2A01G188200.2
chr2A	151262187	151262585	TraesCS2A01G188200.1
chr2A	151267677	151267940	TraesCS2A01G188200.2
chr2A	151267677	151267940	TraesCS2A01G188200.1
chr2A	157931773	157932325	TraesCS2A01G191000.2
chr2A	157931773	157932325	TraesCS2A01G191000.1
chr2A	161854275	161854479	TraesCS2A01G193300.1
chr2A	165847664	165847924	TraesCS2A01G195900.2
chr2A	165847664	165847924	TraesCS2A01G195900.1
chr2A	166779215	166779572	TraesCS2A01G197000.1
chr2A	166847883	166848624	TraesCS2A01G197400.2
chr2A	166847883	166848624	TraesCS2A01G197400.1
chr2A	167336468	167336670	TraesCS2A01G197700.1
chr2A	167952610	167952856	TraesCS2A01G197800.3
chr2A	167952610	167952856	TraesCS2A01G197800.2
chr2A	167952610	167952856	TraesCS2A01G197800.1
chr2A	177670090	177670731	TraesCS2A01G202900.1
chr2A	179281069	179281371	TraesCS2A01G203300.5
chr2A	179281069	179281371	TraesCS2A01G203300.4
chr2A	179281069	179281371	TraesCS2A01G203300.3
chr2A	179281069	179281371	TraesCS2A01G203300.2
chr2A	179281069	179281371	TraesCS2A01G203300.1
chr2A	182309304	182309552	TraesCS2A01G204900.1
chr2A	192510617	192511025	TraesCS2A01G209100.1
chr2A	197666554	197666809	TraesCS2A01G213000.2
chr2A	197666554	197666809	TraesCS2A01G213000.1
chr2A	197790696	197790931	TraesCS2A01G213200.1
chr2A	199032145	199032427	TraesCS2A01G213500.1
chr2A	200057444	200057717	TraesCS2A01G214300.1
chr2A	200057444	200057717	TraesCS2A01G214300.2
chr2A	202876843	202877043	TraesCS2A01G215600.1
chr2A	204885997	204886484	TraesCS2A01G217600.1
chr2A	204886624	204887380	TraesCS2A01G217600.1
chr2A	205200791	205201050	TraesCS2A01G218200.1
chr2A	205490091	205490370	TraesCS2A01G218500.1
chr2A	206444917	206445370	TraesCS2A01G219300.4
chr2A	206444917	206445370	TraesCS2A01G219300.3
chr2A	206444917	206445370	TraesCS2A01G219300.2
chr2A	206444917	206445370	TraesCS2A01G219300.1
chr2A	207589998	207590271	TraesCS2A01G220100.1
chr2A	208110023	208110250	TraesCS2A01G220400.1
chr2A	212646276	212646533	TraesCS2A01G221900.3
chr2A	212646276	212646533	TraesCS2A01G221900.2
chr2A	212646276	212646533	TraesCS2A01G221900.1
chr2A	213412641	213412947	TraesCS2A01G222400.1
chr2A	214443120	214443367	TraesCS2A01G222800.5
chr2A	214443120	214443367	TraesCS2A01G222800.4
chr2A	214443120	214443367	TraesCS2A01G222800.3
chr2A	214443120	214443367	TraesCS2A01G222800.2
chr2A	214443120	214443367	TraesCS2A01G222800.1
chr2A	219149640	219149846	TraesCS2A01G223600.1
chr2A	231351302	231351574	TraesCS2A01G225600.1
chr2A	231357829	231358402	TraesCS2A01G225600.1
chr2A	233475712	233475957	TraesCS2A01G226300.2
chr2A	233475712	233475957	TraesCS2A01G226300.1
chr2A	235301038	235301378	TraesCS2A01G226500.1
chr2A	238017917	238018307	TraesCS2A01G227100.2
chr2A	238017917	238018307	TraesCS2A01G227100.1
chr2A	240483707	240484177	TraesCS2A01G227400.4
chr2A	240483707	240484177	TraesCS2A01G227400.3
chr2A	240483707	240484177	TraesCS2A01G227400.2
chr2A	241967779	241968003	TraesCS2A01G227900.1
chr2A	250829028	250829421	TraesCS2A01G228400.1
chr2A	257869029	257869602	TraesCS2A01G229300.1
chr2A	262580259	262580505	TraesCS2A01G230200.1
chr2A	268993216	268993495	TraesCS2A01G231000.3
chr2A	268993216	268993495	TraesCS2A01G231000.2
chr2A	268993216	268993495	TraesCS2A01G231000.1
chr2A	278461593	278462510	TraesCS2A01G233400.1
chr2A	281756442	281757088	TraesCS2A01G234300.1
chr2A	286428956	286429682	TraesCS2A01G234800.1
chr2A	286442413	286442923	TraesCS2A01G234800.1
chr2A	286455056	286455400	TraesCS2A01G234800.1
chr2A	286455692	286456486	TraesCS2A01G234800.1
chr2A	297256801	297257006	TraesCS2A01G235700.1
chr2A	299776143	299776379	TraesCS2A01G235900.1
chr2A	299783681	299783982	TraesCS2A01G235900.1
chr2A	310397501	310397776	TraesCS2A01G237300.2
chr2A	310397501	310397776	TraesCS2A01G237300.1
chr2A	310411129	310411387	TraesCS2A01G237300.2
chr2A	310411129	310411387	TraesCS2A01G237300.1
chr2A	315037380	315037617	TraesCS2A01G237800.1
chr2A	317949649	317949870	TraesCS2A01G237900.1
chr2A	319040351	319040977	TraesCS2A01G238000.1
chr2A	319050715	319050963	TraesCS2A01G238000.1
chr2A	324626070	324626673	TraesCS2A01G239000.2
chr2A	324631547	324631836	TraesCS2A01G239000.2
chr2A	329687645	329688083	TraesCS2A01G239200.3
chr2A	329687645	329688083	TraesCS2A01G239200.2
chr2A	329687645	329688083	TraesCS2A01G239200.1
chr2A	332944938	332945198	TraesCS2A01G239600.1
chr2A	333726532	333726754	TraesCS2A01G239900.1
chr2A	334883660	334883907	TraesCS2A01G240200.1
chr2A	335804093	335804692	TraesCS2A01G240400.1
chr2A	335820825	335821427	TraesCS2A01G240700.1
chr2A	335820825	335821427	TraesCS2A01G240500.2
chr2A	335822058	335822629	TraesCS2A01G240500.2
chr2A	335828706	335829010	TraesCS2A01G241300.1
chr2A	346209859	346210168	TraesCS2A01G244100.1
chr2A	348089755	348090078	TraesCS2A01G244200.2
chr2A	348089755	348090078	TraesCS2A01G244200.1
chr2A	350709175	350709874	TraesCS2A01G244800.1
chr2A	350723726	350724339	TraesCS2A01G244800.1
chr2A	350724897	350725361	TraesCS2A01G244800.1
chr2A	350731133	350731744	TraesCS2A01G244800.1
chr2A	351420785	351421063	TraesCS2A01G244900.1
chr2A	352438918	352439169	TraesCS2A01G245200.1
chr2A	358945125	358945626	TraesCS2A01G246000.1
chr2A	364474931	364475258	TraesCS2A01G247000.1
chr2A	367650790	367651023	TraesCS2A01G247800.1
chr2A	371334212	371334468	TraesCS2A01G248500.1
chr2A	387776684	387777177	TraesCS2A01G254600.4
chr2A	387776684	387777177	TraesCS2A01G254600.3
chr2A	387776684	387777177	TraesCS2A01G254600.2
chr2A	387776684	387777177	TraesCS2A01G254600.1
chr2A	393118072	393118442	TraesCS2A01G256400.1
chr2A	403882245	403882848	TraesCS2A01G258400.1
chr2A	410273959	410274231	TraesCS2A01G260400.1
chr2A	410693305	410694111	TraesCS2A01G260500.1
chr2A	410860272	410860993	TraesCS2A01G260700.1
chr2A	411943488	411943957	TraesCS2A01G261200.2
chr2A	411943488	411943957	TraesCS2A01G261200.1
chr2A	412475528	412476182	TraesCS2A01G261600.3
chr2A	412475528	412476182	TraesCS2A01G261600.1
chr2A	417745252	417745829	TraesCS2A01G263300.1
chr2A	417746870	417747158	TraesCS2A01G263300.1
chr2A	418395996	418396444	TraesCS2A01G263400.1
chr2A	419194596	419194842	TraesCS2A01G264300.3
chr2A	419194596	419194842	TraesCS2A01G264300.2
chr2A	419194596	419194842	TraesCS2A01G264300.1
chr2A	419196499	419196732	TraesCS2A01G264300.3
chr2A	419196499	419196732	TraesCS2A01G264300.2
chr2A	419196499	419196732	TraesCS2A01G264300.1
chr2A	419466745	419467023	TraesCS2A01G264500.1
chr2A	431654808	431655074	TraesCS2A01G268600.2
chr2A	431654808	431655074	TraesCS2A01G268600.1
chr2A	438720443	438720762	TraesCS2A01G270300.1
chr2A	441106407	441106627	TraesCS2A01G270900.1
chr2A	445715609	445716082	TraesCS2A01G272200.1
chr2A	446062937	446063407	TraesCS2A01G272600.1
chr2A	447286476	447286882	TraesCS2A01G273100.1
chr2A	451559414	451559639	TraesCS2A01G275000.1
chr2A	455350713	455350943	TraesCS2A01G275800.2
chr2A	455350713	455350943	TraesCS2A01G275800.1
chr2A	455352476	455352700	TraesCS2A01G275800.2
chr2A	455352476	455352700	TraesCS2A01G275800.1
chr2A	455353786	455354065	TraesCS2A01G275800.2
chr2A	455353786	455354065	TraesCS2A01G275800.1
chr2A	457912842	457913439	TraesCS2A01G276800.1
chr2A	457913808	457914139	TraesCS2A01G276800.1
chr2A	457916114	457916391	TraesCS2A01G276800.1
chr2A	457934675	457934927	TraesCS2A01G276800.1
chr2A	459090875	459091485	TraesCS2A01G277500.1
chr2A	467224733	467225105	TraesCS2A01G279800.1
chr2A	469456094	469456694	TraesCS2A01G281000.1
chr2A	469456094	469456694	TraesCS2A01G281000.3
chr2A	469456094	469456694	TraesCS2A01G281000.2
chr2A	471252859	471253479	TraesCS2A01G282100.1
chr2A	475877524	475878139	TraesCS2A01G283800.4
chr2A	475877524	475878139	TraesCS2A01G283800.3
chr2A	475877524	475878139	TraesCS2A01G283800.2
chr2A	475877524	475878139	TraesCS2A01G283800.1
chr2A	477008009	477008769	TraesCS2A01G284400.1
chr2A	477105722	477106383	TraesCS2A01G284500.1
chr2A	482697053	482697588	TraesCS2A01G285500.1
chr2A	485903066	485903528	TraesCS2A01G286300.1
chr2A	488845044	488845250	TraesCS2A01G286900.1
chr2A	490661508	490662105	TraesCS2A01G287500.3
chr2A	490661508	490662105	TraesCS2A01G287500.2
chr2A	490661508	490662105	TraesCS2A01G287500.1
chr2A	491478641	491479337	TraesCS2A01G287800.2
chr2A	491478641	491479337	TraesCS2A01G287800.1
chr2A	492519421	492519992	TraesCS2A01G287900.10
chr2A	492519421	492519992	TraesCS2A01G287900.9
chr2A	492519421	492519992	TraesCS2A01G287900.8
chr2A	492519421	492519992	TraesCS2A01G287900.7
chr2A	492519421	492519992	TraesCS2A01G287900.6
chr2A	492519421	492519992	TraesCS2A01G287900.5
chr2A	492519421	492519992	TraesCS2A01G287900.4
chr2A	492519421	492519992	TraesCS2A01G287900.3
chr2A	495222291	495222801	TraesCS2A01G288200.2
chr2A	495222291	495222801	TraesCS2A01G288200.1
chr2A	497448061	497448896	TraesCS2A01G289200.1
chr2A	497448061	497448896	TraesCS2A01G289200.5
chr2A	497448061	497448896	TraesCS2A01G289200.4
chr2A	497448061	497448896	TraesCS2A01G289200.3
chr2A	497448061	497448896	TraesCS2A01G289200.2
chr2A	508031677	508031934	TraesCS2A01G295400.1
chr2A	508073118	508073913	TraesCS2A01G295600.1
chr2A	509074712	509075122	TraesCS2A01G295900.1
chr2A	511476893	511477231	TraesCS2A01G297500.1
chr2A	522843740	522843959	TraesCS2A01G304400.1
chr2A	524533723	524533959	TraesCS2A01G305000.1
chr2A	525608697	525609169	TraesCS2A01G305500.2
chr2A	525608697	525609169	TraesCS2A01G305500.1
chr2A	525616425	525616633	TraesCS2A01G305600.2
chr2A	525616425	525616633	TraesCS2A01G305600.1
chr2A	525621111	525621392	TraesCS2A01G305600.2
chr2A	525621111	525621392	TraesCS2A01G305600.1
chr2A	525624045	525624569	TraesCS2A01G305600.2
chr2A	525624045	525624569	TraesCS2A01G305600.1
chr2A	526741172	526741771	TraesCS2A01G306300.1
chr2A	528659727	528659971	TraesCS2A01G307700.2
chr2A	528659727	528659971	TraesCS2A01G307700.1
chr2A	530747304	530747938	TraesCS2A01G308600.6
chr2A	530747304	530747938	TraesCS2A01G308600.5
chr2A	530747304	530747938	TraesCS2A01G308600.4
chr2A	530747304	530747938	TraesCS2A01G308600.3
chr2A	530747304	530747938	TraesCS2A01G308600.2
chr2A	530747304	530747938	TraesCS2A01G308600.1
chr2A	532342713	532343095	TraesCS2A01G309200.1
chr2A	532856468	532856790	TraesCS2A01G309500.1
chr2A	537550743	537551268	TraesCS2A01G313200.1
chr2A	540979685	540979936	TraesCS2A01G315400.1
chr2A	543120670	543120873	TraesCS2A01G317700.3
chr2A	543120670	543120873	TraesCS2A01G317700.2
chr2A	543120670	543120873	TraesCS2A01G317700.1
chr2A	543121713	543121913	TraesCS2A01G317700.3
chr2A	543121713	543121913	TraesCS2A01G317700.2
chr2A	543121713	543121913	TraesCS2A01G317700.1
chr2A	543124745	543125040	TraesCS2A01G317700.3
chr2A	543124745	543125040	TraesCS2A01G317700.2
chr2A	543124745	543125040	TraesCS2A01G317700.1
chr2A	549965801	549966123	TraesCS2A01G320400.1
chr2A	550887875	550888163	TraesCS2A01G321400.1
chr2A	552478203	552478532	TraesCS2A01G322700.1
chr2A	554077897	554078097	TraesCS2A01G323800.1
chr2A	554078409	554078958	TraesCS2A01G323800.1
chr2A	560686238	560686493	TraesCS2A01G328600.1
chr2A	565253164	565253396	TraesCS2A01G332000.1
chr2A	565259240	565259635	TraesCS2A01G332000.1
chr2A	572701905	572702353	TraesCS2A01G338400.1
chr2A	580250636	580250950	TraesCS2A01G343200.2
chr2A	580250636	580250950	TraesCS2A01G343200.1
chr2A	580385406	580385701	TraesCS2A01G343600.2
chr2A	580385406	580385701	TraesCS2A01G343600.1
chr2A	583842518	583842897	TraesCS2A01G345500.1
chr2A	584578277	584578567	TraesCS2A01G346300.1
chr2A	584578277	584578567	TraesCS2A01G346400.1
chr2A	588278667	588278913	TraesCS2A01G349200.3
chr2A	588278667	588278913	TraesCS2A01G349200.2
chr2A	588278667	588278913	TraesCS2A01G349200.1
chr2A	595219324	595219799	TraesCS2A01G354200.2
chr2A	595219324	595219799	TraesCS2A01G354200.1
chr2A	597512114	597512372	TraesCS2A01G355000.1
chr2A	601326708	601326963	TraesCS2A01G356400.1
chr2A	602124941	602125594	TraesCS2A01G357600.1
chr2A	602807252	602807545	TraesCS2A01G359000.1
chr2A	602808533	602808733	TraesCS2A01G359000.1
chr2A	602809759	602809959	TraesCS2A01G359000.1
chr2A	607599807	607600211	TraesCS2A01G363300.1
chr2A	611953838	611954360	TraesCS2A01G368500.3
chr2A	611953838	611954360	TraesCS2A01G368500.1
chr2A	612418971	612419172	TraesCS2A01G369800.2
chr2A	612418971	612419172	TraesCS2A01G369800.1
chr2A	612421110	612421362	TraesCS2A01G369800.2
chr2A	612421110	612421362	TraesCS2A01G369800.1
chr2A	620709160	620709406	TraesCS2A01G378000.2
chr2A	623941563	623941772	TraesCS2A01G380500.1
chr2A	623942020	623942220	TraesCS2A01G380500.1
chr2A	627511353	627511584	TraesCS2A01G382700.1
chr2A	628584435	628584878	TraesCS2A01G383600.1
chr2A	628646371	628646991	TraesCS2A01G383800.1
chr2A	628749253	628749512	TraesCS2A01G384200.1
chr2A	636910056	636910542	TraesCS2A01G388800.1
chr2A	642922879	642923507	TraesCS2A01G393100.1
chr2A	651274104	651274304	TraesCS2A01G397300.3
chr2A	651274104	651274304	TraesCS2A01G397300.2
chr2A	651274104	651274304	TraesCS2A01G397300.1
chr2A	651595151	651595590	TraesCS2A01G397800.1
chr2A	655032966	655033367	TraesCS2A01G401400.1
chr2A	655219263	655219573	TraesCS2A01G401600.1
chr2A	666564586	666565082	TraesCS2A01G409200.2
chr2A	666564586	666565082	TraesCS2A01G409200.1
chr2A	670959851	670960428	TraesCS2A01G413900.1
chr2A	672784014	672784564	TraesCS2A01G416500.2
chr2A	672784014	672784564	TraesCS2A01G416500.1
chr2A	673512547	673512825	TraesCS2A01G417900.3
chr2A	678152905	678153136	TraesCS2A01G423300.1
chr2A	683012078	683013162	TraesCS2A01G429800.1
chr2A	683013669	683013980	TraesCS2A01G429800.1
chr2A	683511418	683511863	TraesCS2A01G430100.5
chr2A	683511418	683511863	TraesCS2A01G430100.4
chr2A	683511418	683511863	TraesCS2A01G430100.3
chr2A	683511418	683511863	TraesCS2A01G430100.2
chr2A	683511418	683511863	TraesCS2A01G430100.1
chr2A	686295582	686296022	TraesCS2A01G433100.1
chr2A	688625332	688625600	TraesCS2A01G436800.2
chr2A	688625332	688625600	TraesCS2A01G436800.1
chr2A	689618334	689618627	TraesCS2A01G438000.1
chr2A	692223483	692223739	TraesCS2A01G442100.1
chr2A	692632866	692633070	TraesCS2A01G442300.2
chr2A	692632866	692633070	TraesCS2A01G442300.1
chr2A	693297896	693298456	TraesCS2A01G443400.3
chr2A	693297896	693298456	TraesCS2A01G443400.2
chr2A	693297896	693298456	TraesCS2A01G443400.1
chr2A	694333552	694333876	TraesCS2A01G443900.1
chr2A	694455919	694456320	TraesCS2A01G444100.6
chr2A	694455919	694456320	TraesCS2A01G444100.4
chr2A	694455919	694456320	TraesCS2A01G444100.3
chr2A	694455919	694456320	TraesCS2A01G444100.1
chr2A	699555025	699555607	TraesCS2A01G449600.1
chr2A	699873981	699874210	TraesCS2A01G450400.1
chr2A	707222259	707222572	TraesCS2A01G461200.1
chr2A	709701094	709701551	TraesCS2A01G463900.1
chr2A	709847439	709847726	TraesCS2A01G464300.4
chr2A	709847439	709847726	TraesCS2A01G464300.3
chr2A	709847439	709847726	TraesCS2A01G464300.2
chr2A	709847439	709847726	TraesCS2A01G464300.1
chr2A	711075136	711075647	TraesCS2A01G466800.1
chr2A	711076627	711077018	TraesCS2A01G466800.1
chr2A	712577630	712578163	TraesCS2A01G468800.3
chr2A	712577630	712578163	TraesCS2A01G468800.2
chr2A	712577630	712578163	TraesCS2A01G468800.1
chr2A	712793599	712793851	TraesCS2A01G469200.1
chr2A	715302745	715302979	TraesCS2A01G473800.1
chr2A	717823314	717823709	TraesCS2A01G479500.1
chr2A	718124016	718124293	TraesCS2A01G480200.1
chr2A	718150866	718151544	TraesCS2A01G480400.1
chr2A	721984871	721985076	TraesCS2A01G487000.2
chr2A	721984871	721985076	TraesCS2A01G487000.1
chr2A	722525877	722526142	TraesCS2A01G488000.1
chr2A	727184917	727185623	TraesCS2A01G495800.2
chr2A	727184917	727185623	TraesCS2A01G495800.1
chr2A	728753334	728753630	TraesCS2A01G498500.1
chr2A	728773714	728774255	TraesCS2A01G498800.1
chr2A	729576948	729577346	TraesCS2A01G501000.1
chr2A	733397982	733398206	TraesCS2A01G504600.1
chr2A	734346112	734346842	TraesCS2A01G506400.1
chr2A	734348326	734348937	TraesCS2A01G506500.1
chr2A	734585691	734585957	TraesCS2A01G506900.1
chr2A	734892876	734893309	TraesCS2A01G508300.1
chr2A	735176235	735176857	TraesCS2A01G509100.1
chr2A	735176933	735177317	TraesCS2A01G509100.1
chr2A	735228036	735228660	TraesCS2A01G509500.1
chr2A	735866161	735866395	TraesCS2A01G511400.2
chr2A	735866161	735866395	TraesCS2A01G511400.1
chr2A	739712901	739713104	TraesCS2A01G515700.1
chr2A	739713491	739713691	TraesCS2A01G515700.1
chr2A	740069407	740069845	TraesCS2A01G516300.1
chr2A	740362235	740362494	TraesCS2A01G517100.3
chr2A	740362235	740362494	TraesCS2A01G517100.2
chr2A	740362235	740362494	TraesCS2A01G517100.1
chr2A	740362859	740363220	TraesCS2A01G517100.3
chr2A	740362859	740363220	TraesCS2A01G517100.2
chr2A	740362859	740363220	TraesCS2A01G517100.1
chr2A	740379232	740379437	TraesCS2A01G517200.1
chr2A	743113765	743113972	TraesCS2A01G520400.1
chr2A	744325919	744326197	TraesCS2A01G521400.2
chr2A	744325919	744326197	TraesCS2A01G521400.1
chr2A	744785277	744785534	TraesCS2A01G522400.1
chr2A	745027124	745027508	TraesCS2A01G523400.3
chr2A	745027124	745027508	TraesCS2A01G523400.2
chr2A	745664771	745665134	TraesCS2A01G525400.3
chr2A	745664771	745665134	TraesCS2A01G525400.1
chr2A	745664771	745665134	TraesCS2A01G525400.2
chr2A	745666678	745666941	TraesCS2A01G525400.2
chr2A	746763792	746764245	TraesCS2A01G526500.1
chr2A	747618792	747619057	TraesCS2A01G528800.1
chr2A	748548309	748548583	TraesCS2A01G531700.1
chr2A	750324876	750325294	TraesCS2A01G535400.1
chr2A	751004360	751004726	TraesCS2A01G537100.1
chr2A	751239078	751239569	TraesCS2A01G538200.3
chr2A	751239078	751239569	TraesCS2A01G538200.2
chr2A	751269464	751269835	TraesCS2A01G538300.1
chr2A	752092720	752093219	TraesCS2A01G539800.1
chr2A	752770042	752770459	TraesCS2A01G541100.1
chr2A	753992045	753992596	TraesCS2A01G544800.6
chr2A	753992045	753992596	TraesCS2A01G544800.5
chr2A	753992045	753992596	TraesCS2A01G544800.4
chr2A	753992045	753992596	TraesCS2A01G544800.3
chr2A	753992045	753992596	TraesCS2A01G544800.2
chr2A	753992045	753992596	TraesCS2A01G544800.1
chr2A	754037924	754038207	TraesCS2A01G544900.2
chr2A	754037924	754038207	TraesCS2A01G544900.1
chr2A	755771274	755771648	TraesCS2A01G547800.1
chr2A	755794741	755795083	TraesCS2A01G548000.2
chr2A	755794741	755795083	TraesCS2A01G548000.1
chr2A	756485902	756486692	TraesCS2A01G549000.2
chr2A	756485902	756486692	TraesCS2A01G549000.1
chr2A	760307581	760307829	TraesCS2A01G556000.1
chr2A	762318128	762318530	TraesCS2A01G559600.1
chr2A	762506325	762506873	TraesCS2A01G559800.2
chr2A	762506325	762506873	TraesCS2A01G559800.1
chr2A	764009210	764009426	TraesCS2A01G563100.1
chr2A	764103739	764104362	TraesCS2A01G563500.2
chr2A	764103739	764104362	TraesCS2A01G563500.1
chr2A	764786850	764787140	TraesCS2A01G564800.1
chr2A	765709921	765710447	TraesCS2A01G566600.1
chr2A	767000662	767000889	TraesCS2A01G569200.2
chr2A	767000662	767000889	TraesCS2A01G569200.1
chr2A	773185865	773186255	TraesCS2A01G580800.2
chr2A	775209297	775209498	TraesCS2A01G583100.1
chr2A	775617843	775618088	TraesCS2A01G584100.1
chr2A	777289494	777290045	TraesCS2A01G587000.1
chr2A	777361511	777361754	TraesCS2A01G587100.1
chr2A	778160495	778160724	TraesCS2A01G589400.1
chr2B	3795744	3796027	TraesCS2B01G006000.1
chr2B	4883446	4884093	TraesCS2B01G008700.1
chr2B	5785103	5785444	TraesCS2B01G010700.1
chr2B	6297103	6297440	TraesCS2B01G012700.1
chr2B	6378650	6379126	TraesCS2B01G013200.2
chr2B	6378650	6379126	TraesCS2B01G013200.1
chr2B	6380253	6380539	TraesCS2B01G013200.2
chr2B	6380253	6380539	TraesCS2B01G013200.1
chr2B	6407818	6408293	TraesCS2B01G013300.1
chr2B	6719744	6720017	TraesCS2B01G013600.1
chr2B	8565705	8565976	TraesCS2B01G018500.1
chr2B	8667070	8667309	TraesCS2B01G018700.1
chr2B	9731612	9732039	TraesCS2B01G020400.3
chr2B	9731612	9732039	TraesCS2B01G020400.2
chr2B	9731612	9732039	TraesCS2B01G020400.1
chr2B	9733108	9733449	TraesCS2B01G020400.3
chr2B	9733108	9733449	TraesCS2B01G020400.2
chr2B	9733108	9733449	TraesCS2B01G020400.1
chr2B	9852538	9853039	TraesCS2B01G020500.1
chr2B	15761137	15761337	TraesCS2B01G032700.1
chr2B	15761591	15761962	TraesCS2B01G032700.1
chr2B	16198682	16198934	TraesCS2B01G033500.1
chr2B	16264480	16264704	TraesCS2B01G033700.1
chr2B	18699861	18700087	TraesCS2B01G040800.1
chr2B	18822300	18822809	TraesCS2B01G041200.1
chr2B	18945942	18946309	TraesCS2B01G041600.1
chr2B	24269612	24269977	TraesCS2B01G049300.3
chr2B	24269612	24269977	TraesCS2B01G049300.2
chr2B	24269612	24269977	TraesCS2B01G049300.1
chr2B	25280443	25280804	TraesCS2B01G051800.1
chr2B	26100103	26100303	TraesCS2B01G053000.1
chr2B	26100643	26100843	TraesCS2B01G053000.1
chr2B	26315127	26316020	TraesCS2B01G053700.2
chr2B	26315127	26316020	TraesCS2B01G053700.1
chr2B	26856627	26856827	TraesCS2B01G055000.1
chr2B	26991168	26991391	TraesCS2B01G055300.1
chr2B	27736753	27737004	TraesCS2B01G057100.1
chr2B	28014122	28014328	TraesCS2B01G057500.1
chr2B	28014531	28014732	TraesCS2B01G057500.1
chr2B	28421234	28421691	TraesCS2B01G058400.1
chr2B	30662392	30662709	TraesCS2B01G064300.1
chr2B	30663854	30664602	TraesCS2B01G064300.1
chr2B	30665561	30665969	TraesCS2B01G064300.1
chr2B	32898280	32898875	TraesCS2B01G065600.1
chr2B	34419932	34420362	TraesCS2B01G067600.2
chr2B	34419932	34420362	TraesCS2B01G067600.1
chr2B	37429621	37429954	TraesCS2B01G070700.1
chr2B	37549316	37549611	TraesCS2B01G070900.1
chr2B	38451923	38452535	TraesCS2B01G072500.1
chr2B	38841320	38841935	TraesCS2B01G072600.1
chr2B	39309101	39309305	TraesCS2B01G073200.1
chr2B	39310094	39310494	TraesCS2B01G073200.1
chr2B	42264078	42264308	TraesCS2B01G077100.1
chr2B	42280815	42281167	TraesCS2B01G077200.1
chr2B	46088224	46088535	TraesCS2B01G082700.1
chr2B	46408860	46409425	TraesCS2B01G083100.1
chr2B	46878728	46878953	TraesCS2B01G083800.1
chr2B	47536895	47537204	TraesCS2B01G085200.1
chr2B	49491209	49491609	TraesCS2B01G087600.1
chr2B	50349314	50349808	TraesCS2B01G089100.1
chr2B	52512438	52512723	TraesCS2B01G091100.1
chr2B	52600604	52601146	TraesCS2B01G091200.1
chr2B	52865604	52865811	TraesCS2B01G091600.1
chr2B	52867128	52867623	TraesCS2B01G091600.1
chr2B	53464722	53464992	TraesCS2B01G092700.2
chr2B	53464722	53464992	TraesCS2B01G092700.1
chr2B	56517839	56518141	TraesCS2B01G096200.1
chr2B	57422146	57422514	TraesCS2B01G097100.1
chr2B	57679603	57679932	TraesCS2B01G097800.1
chr2B	58668218	58668425	TraesCS2B01G098800.3
chr2B	58668218	58668425	TraesCS2B01G098800.2
chr2B	58668218	58668425	TraesCS2B01G098800.1
chr2B	58978037	58978271	TraesCS2B01G099600.2
chr2B	58978037	58978271	TraesCS2B01G099600.1
chr2B	58992522	58992776	TraesCS2B01G099700.4
chr2B	58992522	58992776	TraesCS2B01G099700.3
chr2B	58992522	58992776	TraesCS2B01G099700.2
chr2B	58992522	58992776	TraesCS2B01G099700.1
chr2B	63822677	63823002	TraesCS2B01G102700.1
chr2B	63850898	63851183	TraesCS2B01G102900.3
chr2B	63850898	63851183	TraesCS2B01G102900.2
chr2B	66544384	66545323	TraesCS2B01G105700.1
chr2B	69411473	69412176	TraesCS2B01G108800.1
chr2B	72608635	72608934	TraesCS2B01G110800.2
chr2B	72608635	72608934	TraesCS2B01G110800.1
chr2B	73387792	73387993	TraesCS2B01G111500.1
chr2B	82852946	82853384	TraesCS2B01G118400.1
chr2B	87517076	87517328	TraesCS2B01G119800.1
chr2B	97381657	97382450	TraesCS2B01G129800.1
chr2B	98295612	98295865	TraesCS2B01G131500.1
chr2B	99762564	99763093	TraesCS2B01G133300.4
chr2B	99762564	99763093	TraesCS2B01G133300.3
chr2B	99762564	99763093	TraesCS2B01G133300.2
chr2B	99762564	99763093	TraesCS2B01G133300.1
chr2B	100919244	100919661	TraesCS2B01G134500.1
chr2B	101976026	101976503	TraesCS2B01G135400.1
chr2B	101976026	101976503	TraesCS2B01G135300.1
chr2B	104581196	104581538	TraesCS2B01G137700.1
chr2B	112846439	112847569	TraesCS2B01G146800.1
chr2B	113163982	113164637	TraesCS2B01G147000.1
chr2B	114060299	114060975	TraesCS2B01G148000.1
chr2B	114376282	114376482	TraesCS2B01G148300.1
chr2B	117113629	117113864	TraesCS2B01G150400.2
chr2B	117113629	117113864	TraesCS2B01G150400.1
chr2B	132278334	132278685	TraesCS2B01G158300.1
chr2B	136430355	136430811	TraesCS2B01G164200.1
chr2B	139813579	139814051	TraesCS2B01G167000.2
chr2B	139813579	139814051	TraesCS2B01G167000.1
chr2B	140849206	140849664	TraesCS2B01G168000.1
chr2B	141564149	141564673	TraesCS2B01G168700.1
chr2B	144430040	144430276	TraesCS2B01G171100.1
chr2B	146913056	146913439	TraesCS2B01G172800.1
chr2B	150597174	150597412	TraesCS2B01G175300.1
chr2B	152158112	152158782	TraesCS2B01G177000.1
chr2B	160201084	160201572	TraesCS2B01G185100.1
chr2B	162010096	162010410	TraesCS2B01G187100.1
chr2B	165117977	165118263	TraesCS2B01G189600.3
chr2B	165117977	165118263	TraesCS2B01G189600.2
chr2B	165117977	165118263	TraesCS2B01G189600.1
chr2B	168845662	168845906	TraesCS2B01G193300.1
chr2B	171455157	171455543	TraesCS2B01G194400.1
chr2B	171460489	171460785	TraesCS2B01G194500.1
chr2B	172678689	172679283	TraesCS2B01G195200.2
chr2B	172678689	172679283	TraesCS2B01G195200.1
chr2B	174793207	174793705	TraesCS2B01G196800.1
chr2B	175060486	175060899	TraesCS2B01G197200.1
chr2B	176707338	176708001	TraesCS2B01G199000.1
chr2B	180051347	180051860	TraesCS2B01G200800.1
chr2B	182139365	182139887	TraesCS2B01G202500.1
chr2B	186313147	186313424	TraesCS2B01G207200.1
chr2B	188812242	188812447	TraesCS2B01G208100.1
chr2B	189597486	189597794	TraesCS2B01G208200.3
chr2B	189597486	189597794	TraesCS2B01G208200.2
chr2B	189597486	189597794	TraesCS2B01G208200.1
chr2B	190660924	190661415	TraesCS2B01G209100.1
chr2B	194641423	194641675	TraesCS2B01G210700.2
chr2B	194641423	194641675	TraesCS2B01G210700.1
chr2B	194858672	194858904	TraesCS2B01G211000.1
chr2B	210260417	210260994	TraesCS2B01G219700.2
chr2B	210260417	210260994	TraesCS2B01G219700.1
chr2B	210663095	210663330	TraesCS2B01G220200.1
chr2B	215205460	215205756	TraesCS2B01G225200.1
chr2B	222591800	222592162	TraesCS2B01G228700.1
chr2B	224584358	224584720	TraesCS2B01G229100.1
chr2B	225588000	225588436	TraesCS2B01G230000.2
chr2B	225588000	225588436	TraesCS2B01G230000.1
chr2B	227847196	227847422	TraesCS2B01G231600.1
chr2B	227851299	227851989	TraesCS2B01G231600.1
chr2B	233267031	233267303	TraesCS2B01G234400.1
chr2B	233267941	233268334	TraesCS2B01G234500.1
chr2B	234539699	234540138	TraesCS2B01G235000.1
chr2B	237347620	237348198	TraesCS2B01G236700.1
chr2B	244702842	244703102	TraesCS2B01G240300.2
chr2B	244702842	244703102	TraesCS2B01G240300.1
chr2B	244703524	244704089	TraesCS2B01G240300.2
chr2B	244703524	244704089	TraesCS2B01G240300.1
chr2B	244761777	244762032	TraesCS2B01G240400.1
chr2B	244880114	244880314	TraesCS2B01G240600.1
chr2B	247934940	247935499	TraesCS2B01G243700.2
chr2B	247934940	247935499	TraesCS2B01G243700.1
[truncated: 8,628 more rows]

## Sheet: Table S2
	Table S2. Distribution of peaks on mRNAs
	Genomic elements	Number of peaks
	5'UTR	115
	Start codon	698
	Coding sequence	5581
	Stop codon	3298
	3'UTR	930

## Sheet: Table S3
Table S3. GO enrichment of different groups of m6A-containing genes
GO_id	Class	Term	All m6A-containing genes	5UTR	Start	CDS	Stop	3UTR
16301	molecular_function	kinase activity	3.77739e-06	0.99999	1	0.000168861	0.216253	0.000293043
5622	cellular_component	intracellular	0	0.0229712	4.62298e-11	1	0	0
5829	cellular_component	cytosol	0.000818763	0.99999	1	0.13408	6.92944e-06	0.0109397
5886	cellular_component	plasma membrane	0.0386733	0.99999	0.0858768	0.467565	0.0327829	0.016971
5856	cellular_component	cytoskeleton	0.0172722	0.99999	1	0.0195443	0.0477144	0.16626
5840	cellular_component	ribosome	0	0.00586823	9.01501e-14	1	5.48535e-09	0
5198	molecular_function	structural molecule activity	1.28815e-08	0.99999	0.349024	0.0255629	0.00233436	2.32346e-08
15979	biological_process	photosynthesis	1	0.99999	0.0254491	1	0.99999	1
5783	cellular_component	endoplasmic reticulum	3.54869e-06	0.99999	0.50659	0.00082472	0.407411	1.39237e-05
7049	biological_process	cell cycle	0.194061	0.99999	1	1	0.99999	0.0193879
5634	cellular_component	nucleus	1.69249e-05	0.891875	0.00439952	0.0122481	0.00589478	0.000665533
6810	biological_process	transport	0.0437238	0.891875	0.586068	1	0.122783	0.055808
3824	molecular_function	catalytic activity	6.32305e-10	0.99999	0.349024	0.020672	0.373047	2.1117e-10
19538	biological_process	protein metabolic process	0.00904134	0.99999	1	0.18106	0.327623	0.000487936
6464	biological_process	cellular protein modification process	0.000488031	0.99999	1	0.624609	0.000159362	4.47385e-05
3677	molecular_function	DNA binding	1	0.00350361	0.0100042	1	0.99999	1
6412	biological_process	translation	0	0.0229712	0	1	5.82059e-08	0
3723	molecular_function	RNA binding	0	0.163853	0.00128126	1.96291e-07	0.216253	9.15238e-12
5777	cellular_component	peroxisome	3.77739e-06	0.99999	1	0.0572883	0.216253	2.07443e-06
30234	molecular_function	enzyme regulator activity	0.000202182	0.99999	1	0.0318455	0.99999	3.5705e-05
5737	cellular_component	cytoplasm	0	0.641586	0.83363	0.00022083	0.000764703	0
4518	molecular_function	nuclease activity	0.0711044	0.119006	0.488569	1	0.99999	0.00331808
5488	molecular_function	binding	0	0.592522	1	0	0.216253	7.75291e-13
166	molecular_function	nucleotide binding	9.82636e-12	0.891875	0.828192	3.6704e-12	0.99999	5.12703e-05
3774	molecular_function	motor activity	0.000118868	0.99999	1	1.97092e-05	0.99999	0.124234
3676	molecular_function	nucleic acid binding	0.198009	0.99999	1	0.0122481	0.428684	0.788257
3682	molecular_function	chromatin binding	0.00850838	0.163853	0.623177	0.00199838	0.137471	0.0783549
5739	cellular_component	mitochondrion	0.0437238	0.0784432	0.0100042	0.420602	0.526661	0.0799258

## Sheet: Table S4
Table S4. m6A-containing genes engaed in translation
Gene	Description	Pathways
TraesCS7B01G201400	60S ribosomal protein L34	Ribosome
TraesCS5A01G467900	Isoleucine--tRNA ligase	Aminoacyl-tRNA biosynthesis
TraesCS7B01G355300	30S ribosomal protein S11	Ribosome
TraesCS2A01G359000	Polyadenylate-binding protein	mRNA surveillance;RNA transport
TraesCS5A01G252300	RNA-binding protein, putative	mRNA surveillance
TraesCS5D01G172700	Serine/threonine protein phosphatase 2a regulatory subunit A, putative	mRNA surveillance
TraesCS1D01G105500	60S ribosomal protein L18-like protein	Ribosome
TraesCS2A01G260700	50S ribosomal protein L13	Ribosome
TraesCS3A01G067300	Threonine--tRNA ligase	Aminoacyl-tRNA biosynthesis
TraesCS5A01G415600	Elongation factor 1-alpha	RNA transport
TraesCS7A01G278700	Ribosomal protein	Ribosome
TraesCS7B01G429200	Ribosomal protein S13	Ribosome
TraesCS7D01G296300	60S ribosomal protein L34	Ribosome
TraesCS3A01G274700	Nuclear pore complex protein NUP85	RNA transport
TraesCS3B01G458800	Zinc finger CCCH domain protein	RNA transport
TraesCS7A01G082000	60S ribosomal protein L5	Ribosome
TraesCS7A01G501300	40S ribosomal protein S27	Ribosome
TraesCS7A01G245200	RNA binding family protein, putative	mRNA surveillance
TraesCS5B01G160100	Protein SMG7	mRNA surveillance
TraesCS4A01G250000	50S ribosomal protein L7/L12	Ribosome
TraesCS5A01G168400	Serine/threonine protein phosphatase 2a regulatory subunit A, putative	mRNA surveillance
TraesCS3A01G156200	VHS domain-containing protein	RNA transport
TraesCS5A01G280900	Fasciclin-like arabinogalactan-protein-like	mRNA surveillance
TraesCS4A01G160400	Basic leucine zipper and W2 domain-containing protein 2	RNA transport
TraesCS1D01G308600	MYB transcription factor	RNA transport
TraesCS5A01G168100	Protein FRIGIDA	Ribosome biogenesis
TraesCS5A01G390700	CDO504	Aminoacyl-tRNA biosynthesis
TraesCS2B01G194400	40S ribosomal protein SA	Ribosome
TraesCS5B01G112200	30S ribosomal protein S4	Ribosome
TraesCS4A01G232600	Eukaryotic translation initiation factor 3 subunit B	RNA transport
TraesCS3D01G123500	Serine/threonine protein phosphatase 2A regulatory subunit B	mRNA surveillance
TraesCS1A01G138500	Methylthioribose-1-phosphate isomerase	RNA transport
TraesCS6B01G073600	LURP-one-like protein	RNA transport
TraesCS3D01G164000	VHS domain-containing protein	RNA transport
TraesCS7A01G450600	50S ribosomal protein L24	Ribosome
TraesCS4B01G264300	RNA cytidine acetyltransferase	Ribosome biogenesis
TraesCS6D01G262100	60S ribosomal protein L31	Ribosome
TraesCS3B01G302300	60S ribosomal protein L37a	Ribosome
TraesCS4A01G395700	Single-stranded DNA-binding protein WHY1, chloroplastic	Ribosome biogenesis
TraesCS2D01G157000	tRNA pseudouridine synthase B	Ribosome biogenesis
TraesCS2D01G597000	Eukaryotic aspartyl protease family protein	Ribosome
TraesCS2A01G119400	Nucleolar protein	Ribosome biogenesis
TraesCS2B01G518500	Protein transport SEC13-like protein	RNA transport
TraesCS5D01G217600	Phenylalanine--tRNA ligase alpha subunit	Aminoacyl-tRNA biosynthesis
TraesCS2B01G318500	40S ribosomal protein S10	Ribosome
TraesCS3B01G388800	30S ribosomal protein S8, putative	Ribosome
TraesCS7D01G016500	50S ribosomal protein L6	Ribosome
TraesCS5D01G161400	Ribosomal protein L15	Ribosome
TraesCS2D01G263000	50S ribosomal protein L13	Ribosome
TraesCS2A01G520300	Glutamyl-tRNA(Gln) amidotransferase subunit A	Aminoacyl-tRNA biosynthesis
TraesCS3D01G089200	Aspartate--tRNA ligase	Aminoacyl-tRNA biosynthesis
TraesCS2B01G538900	Small RNA degrading nuclease	Ribosome biogenesis
TraesCS7A01G244800	60S ribosomal protein L31	Ribosome
TraesCS2B01G132900	ATP-dependent zinc metalloprotease FtsH 1	RNA transport
TraesCS7A01G300500	60S ribosomal protein L34	Ribosome
TraesCS6A01G336800	Isoleucine--tRNA ligase	Aminoacyl-tRNA biosynthesis
TraesCS1B01G262700	Ribosomal protein S4	Ribosome
TraesCS2B01G197200	50S ribosomal protein L15	Ribosome
TraesCS7D01G352000	50S ribosomal protein L19, putative	Ribosome
TraesCS7B01G158200	Wd40-repeat-like protein	Ribosome biogenesis
TraesCS6A01G183700	Serine/threonine-protein phosphatase	mRNA surveillance
TraesCS3A01G353000	30S ribosomal protein S12	Ribosome
TraesCS2D01G080800	Elongation factor 1-alpha	RNA transport
TraesCS5A01G071100	Elongation factor Tu	RNA transport
TraesCS4B01G157100	50S ribosomal protein L6, putative, expressed	Ribosome
TraesCS5A01G301300	Proteasome subunit beta type-4	Ribosome
TraesCS7B01G320000	ATP-dependent RNA helicase	RNA transport
TraesCS7A01G527600	60S ribosomal protein L27	Ribosome
TraesCS6A01G284800	Sec14p-like phosphatidylinositol transfer family protein	Aminoacyl-tRNA biosynthesis
TraesCS5D01G115300	30S ribosomal protein S14 type Z	Ribosome
TraesCS6A01G221700	Regulator of nonsense transcripts 2	mRNA surveillance;RNA transport
TraesCS6D01G384500	rRNA 2'-O-methyltransferase fibrillarin 2	Ribosome biogenesis
TraesCS4A01G078800	Methionine--tRNA ligase	Aminoacyl-tRNA biosynthesis
TraesCS5A01G386300	Acyl-CoA N-acyltransferase with RING/FYVE/PHD-type zinc finger protein, putative	Ribosome
TraesCS3D01G263700	Methionyl-tRNA formyltransferase	Aminoacyl-tRNA biosynthesis
TraesCS2A01G235700	RING/FYVE/PHD zinc finger protein, putative	Ribosome
TraesCS3B01G229100	Protein HASTY 1	RNA transport
TraesCSU01G270200	50S ribosomal protein L22	Ribosome
TraesCS4B01G082600	40S ribosomal protein S27	Ribosome
TraesCS1D01G227300	60S ribosomal protein L29	Ribosome
TraesCS4D01G242400	50S ribosomal protein L15, putative	Ribosome
TraesCS4D01G122900	30S ribosomal protein S9	Ribosome
TraesCS5D01G163300	RNA-binding family protein	mRNA surveillance;RNA transport
TraesCS6A01G083400	THO complex subunit 7	RNA transport
TraesCS7B01G254000	GTP-binding nuclear protein	Ribosome biogenesis;RNA transport
TraesCS5B01G412000	30S ribosomal protein S14 type Z	Ribosome
TraesCS5B01G110100	Protein reticulata-related 1, chloroplastic	Ribosome biogenesis;RNA transport
TraesCS6B01G053000	RNA-binding protein NOB1	Ribosome biogenesis
TraesCS5B01G425100	40S ribosomal protein S12	Ribosome
TraesCS7A01G266000	60S ribosomal protein L7	Ribosome
TraesCS5D01G471200	RNA-binding family protein	mRNA surveillance;RNA transport
TraesCS6D01G245700	Amino acid permease family protein	mRNA surveillance
TraesCS5B01G418100	Elongation factor 1-alpha	RNA transport
TraesCS3B01G456100	60S ribosomal protein L38	Ribosome
TraesCS3B01G558300	THO complex subunit 2-like protein	RNA transport
TraesCS2B01G148000	Nucleolar family protein	Ribosome biogenesis
TraesCS4A01G051900	Methionine--tRNA ligase	Aminoacyl-tRNA biosynthesis
TraesCS1D01G375300	Glutamate--tRNA ligase	Aminoacyl-tRNA biosynthesis
TraesCS1A01G379300	Nucleolar family protein	Ribosome biogenesis
TraesCS6D01G324300	Protein TONSOKU	RNA transport
TraesCS3A01G384200	DUF668 family protein	mRNA surveillance;RNA transport
TraesCS1B01G366600	Cleavage and polyadenylation specificity factor subunit 5	mRNA surveillance
TraesCS2B01G172800	Eukaryotic translation initiation factor 6	Ribosome biogenesis
TraesCS3A01G369100	Nuclear pore complex protein NUP62	RNA transport
TraesCS2D01G060100	Cleavage and polyadenylation specificity factor subunit 1	mRNA surveillance
TraesCS1B01G292800	Heavy metal transport/detoxification superfamily protein	RNA transport
TraesCS2A01G245100	Casein kinase II subunit beta	Ribosome biogenesis
TraesCS5D01G201800	Eukaryotic translation initiation factor 3 subunit I	RNA transport
TraesCS7D01G313300	40S ribosomal protein S13	Ribosome
TraesCS3D01G517900	60S ribosomal protein L38	Ribosome
TraesCS2D01G215300	Eukaryotic translation initiation factor 4G	RNA transport
TraesCS3A01G085600	30S ribosomal protein S7	Ribosome
TraesCSU01G214300	Cytochrome b6-f complex subunit 6	Ribosome
TraesCS1A01G307400	60S ribosomal protein L30	Ribosome
TraesCS2A01G151800	tRNA pseudouridine synthase B	Ribosome biogenesis
TraesCS7D01G023600	ATP-dependent zinc metalloprotease FtsH	Ribosome biogenesis
TraesCS3A01G025500	Eukaryotic translation initiation factor 3 subunit A	RNA transport
TraesCS2B01G395500	Regulator of nonsense transcripts 2	mRNA surveillance;RNA transport
TraesCS7D01G265200	Glycine--tRNA ligase	Aminoacyl-tRNA biosynthesis
TraesCS3B01G080400	Threonine--tRNA ligase	Aminoacyl-tRNA biosynthesis
TraesCS6A01G100800	RNA-binding family protein	RNA transport
TraesCS1B01G168200	RNA-binding protein-like	mRNA surveillance
TraesCS4D01G264300	RNA cytidine acetyltransferase	Ribosome biogenesis
TraesCS5D01G402800	50S ribosomal protein L13	Ribosome
TraesCS2D01G156900	tRNA pseudouridine synthase B	Ribosome biogenesis
TraesCS5D01G456700	50S ribosomal protein L22	Ribosome
TraesCS4D01G092300	Dirigent protein	Aminoacyl-tRNA biosynthesis
TraesCS2B01G127900	60S ribosomal protein L18	Ribosome
TraesCS3D01G332800	60S ribosomal protein L24	Ribosome
TraesCS1D01G435300	50S ribosomal protein L33	Ribosome
TraesCS2A01G066200	40S ribosomal protein S6	Ribosome
TraesCS7B01G301400	Methionine--tRNA ligase	Aminoacyl-tRNA biosynthesis
TraesCS7D01G333600	Polyadenylate-binding protein	mRNA surveillance;RNA transport
TraesCS2B01G296200	50S ribosomal protein L29	Ribosome
TraesCS7D01G499800	50S ribosomal protein L35	Ribosome
TraesCS2D01G128600	Nucleolar family protein	Ribosome biogenesis
TraesCS7B01G306200	Protein FAM63A	Aminoacyl-tRNA biosynthesis
TraesCS5A01G076900	Purple acid phosphatase	mRNA surveillance
TraesCS1B01G380800	60S ribosomal protein l28	Ribosome
TraesCS4B01G307500	Cysteine--tRNA ligase	Aminoacyl-tRNA biosynthesis
TraesCS1D01G094600	Asparagine--tRNA ligase	Aminoacyl-tRNA biosynthesis
TraesCS6A01G109100	Protein arginine N-methyltransferase	RNA transport
TraesCS7A01G261600	60S ribosomal protein L7a	Ribosome
TraesCS3D01G498500	30S ribosomal protein S15	Ribosome
TraesCS5D01G239800	60S ribosomal protein L34	Ribosome
TraesCS2A01G073800	5'-3' exoribonuclease 3	Ribosome biogenesis
TraesCS5B01G157800	Aspartate--tRNA ligase	Aminoacyl-tRNA biosynthesis
TraesCS7A01G020200	50S ribosomal protein L6	Ribosome
TraesCS5D01G486500	30S ribosomal protein S12	Ribosome
TraesCS5A01G214400	Phenylalanine--tRNA ligase alpha subunit	Aminoacyl-tRNA biosynthesis
TraesCS7B01G237600	Polyadenylate-binding protein	mRNA surveillance;RNA transport
TraesCS5B01G219100	Eukaryotic translation initiation factor 3 subunit C	RNA transport
TraesCS6B01G313500	Sec14p-like phosphatidylinositol transfer family protein	Aminoacyl-tRNA biosynthesis
TraesCS3B01G430800	Ribosomal protein S3	Ribosome
TraesCS2D01G271900	RNA binding family protein, putative	mRNA surveillance
TraesCS7D01G048200	Aspartic proteinase nepenthesin-2	Ribosome
TraesCS5B01G376200	DNA-directed RNA polymerase subunit beta	Ribosome
TraesCS3A01G178700	Zinc finger CCCH domain protein	RNA transport
TraesCS5B01G164900	Protein FRIGIDA	Ribosome biogenesis
TraesCS5B01G561500	Exportin-1	Ribosome biogenesis;RNA transport
TraesCS2A01G272600	Electron transport complex subunit RsxC	mRNA surveillance
TraesCS2B01G098800	Symplekin	mRNA surveillance
TraesCS2B01G453900	60S ribosomal protein L7	Ribosome
TraesCS5D01G423300	Elongation factor 1-alpha	RNA transport
TraesCS6D01G105000	ATP-dependent RNA helicase	RNA transport
TraesCS7D01G366400	40S ribosomal protein S24	Ribosome
TraesCS2B01G351700	Ribosomal protein L5	Ribosome
TraesCS5B01G134700	Protein HASTY 1	RNA transport
TraesCS7B01G238600	60S ribosomal protein L22, putative	Ribosome
TraesCS1B01G132700	Ribosomal protein	Ribosome
TraesCS2D01G115900	40S ribosomal protein S21	Ribosome
TraesCS7A01G345700	Polyadenylate-binding protein	mRNA surveillance;RNA transport
TraesCS3D01G057700	30S ribosomal protein S4, chloroplastic	Ribosome
TraesCS2B01G280200	Purple acid phosphatase	mRNA surveillance
TraesCS5B01G453200	RNA-binding family protein, putative	Ribosome biogenesis
TraesCS7B01G189800	60S ribosomal protein L13	Ribosome
TraesCS2B01G335700	RNA-binding protein	RNA transport
TraesCS2B01G263300	Valine--tRNA ligase	Aminoacyl-tRNA biosynthesis
TraesCS5B01G481800	40S ribosomal protein S26	Ribosome
TraesCS3D01G377100	DUF668 family protein	mRNA surveillance;RNA transport
TraesCS6D01G262800	Threonine--tRNA ligase	Aminoacyl-tRNA biosynthesis
TraesCS4A01G094800	Serine/arginine repetitive matrix protein 1	mRNA surveillance;RNA transport
TraesCS6D01G144700	Serine-threonine protein phosphatase, putative, expressed	Ribosome
TraesCS2A01G115100	40S ribosomal protein S21	Ribosome
TraesCS1D01G435200	30S ribosomal protein S18	Ribosome
TraesCS2B01G261300	RNA-binding family protein	mRNA surveillance;RNA transport
TraesCS6D01G352400	30S ribosomal protein S15	Ribosome
TraesCS7A01G333700	Eukaryotic translation initiation factor 1A	RNA transport
TraesCS4B01G056200	Pre-mRNA polyadenylation factor Fip1	mRNA surveillance
TraesCS3D01G352800	60S ribosomal protein L36	Ribosome
TraesCS1D01G276700	60S acidic ribosomal protein	Ribosome
TraesCS3D01G428300	50S ribosomal protein L27	Ribosome
TraesCS1D01G109800	Ubiquitin	Ribosome
TraesCS7B01G350400	50S ribosomal protein L24	Ribosome
TraesCS6D01G381300	Serine/threonine-protein phosphatase	mRNA surveillance
TraesCS4B01G155600	ATP-dependent zinc metalloprotease FtsH	RNA transport
TraesCS4A01G015800	Nuclear pore complex protein NUP96	RNA transport
TraesCS7D01G500800	Transducin/WD40 repeat protein	Ribosome biogenesis
TraesCS2B01G183500	30S ribosomal protein S4	Ribosome
TraesCS7B01G218300	60S acidic ribosomal protein P0	Ribosome
TraesCS4D01G263300	30S ribosomal protein S10, putative	Ribosome
TraesCS7B01G243300	60S ribosomal protein L27	Ribosome
TraesCS1B01G286500	60S acidic ribosomal protein	Ribosome
TraesCS6B01G228100	RNA-binding protein	RNA transport
TraesCS3D01G418400	Zinc finger CCCH domain protein	RNA transport
TraesCS2B01G091600	Elongation factor 1 alpha	mRNA surveillance
TraesCS4B01G107900	mRNA-capping enzyme	mRNA surveillance
TraesCS4B01G140900	Alanine--tRNA ligase	Aminoacyl-tRNA biosynthesis
TraesCS3D01G244000	60S ribosomal protein L18A-like	Ribosome
TraesCS6B01G234000	40S ribosomal protein S24	Ribosome
TraesCS4A01G108300	Alpha-taxilin, putative, expressed	RNA transport
TraesCS3B01G320300	40S ribosomal protein S24	Ribosome
TraesCS3B01G019500	Eukaryotic translation initiation factor 3 subunit A	RNA transport
TraesCS2D01G109000	Ribosomal protein L19	Ribosome
TraesCS2D01G064500	40S ribosomal protein S6	Ribosome
TraesCS3D01G393400	Thioredoxin-like protein	Ribosome
TraesCS4A01G306500	Ubiquitin	Ribosome
TraesCS4A01G077000	Ubiquitin	Ribosome
TraesCS1B01G129900	Arginine--tRNA ligase	Aminoacyl-tRNA biosynthesis
TraesCS4B01G165800	Basic leucine zipper and W2 domain-containing protein 2	RNA transport
TraesCS5B01G165200	Serine/threonine protein phosphatase 2a regulatory subunit A, putative	mRNA surveillance
TraesCS2D01G277700	50S ribosomal protein L29	Ribosome
TraesCS4A01G305300	Ribosomal protein	Ribosome
TraesCS1D01G283800	60S ribosomal protein L36	Ribosome
TraesCS3A01G007300	50S ribosomal protein L6	Ribosome
TraesCS3D01G229700	Protein transport protein SEC13	RNA transport
TraesCS2D01G413500	U3 small nucleolar RNA-associated protein 10	Ribosome biogenesis
TraesCS7B01G182800	Polyadenylate-binding protein	mRNA surveillance;RNA transport
TraesCS5D01G081900	ATP-dependent zinc metalloprotease FtsH	Ribosome biogenesis
TraesCS2D01G120400	Nucleolar protein	Ribosome biogenesis
TraesCS6D01G085300	Sec14p-like phosphatidylinositol transfer family protein	Aminoacyl-tRNA biosynthesis
TraesCS6B01G041500	Ribosomal protein L37	Ribosome
TraesCS2B01G257200	Regulator of nonsense transcripts 1-like protein	mRNA surveillance;RNA transport
TraesCS5B01G141700	30S ribosomal protein S9	Ribosome
TraesCS3D01G536900	30S ribosomal protein S17	Ribosome
TraesCS7A01G331900	60S ribosomal protein L37a	Ribosome
TraesCS3A01G263800	Methionyl-tRNA formyltransferase	Aminoacyl-tRNA biosynthesis
TraesCS6D01G269900	Eukaryotic translation initiation factor 5	RNA transport
TraesCS1A01G125100	50S ribosomal protein L5	Ribosome
TraesCS6B01G310100	60S ribosomal protein L31	Ribosome
TraesCS2D01G242000	Casein kinase II subunit beta	Ribosome biogenesis
TraesCS5B01G113400	Zinc finger CCCH domain protein	RNA transport
TraesCS6D01G068300	Glutamate--tRNA ligase	Aminoacyl-tRNA biosynthesis
TraesCS5B01G167000	40S ribosomal protein S19	Ribosome
TraesCS4B01G128700	50S ribosomal protein L2	Ribosome
TraesCS4A01G494400	Glycine-tRNA ligase, alpha subunit	Aminoacyl-tRNA biosynthesis
TraesCS3D01G207300	Phosphorylated adapter RNA export-like protein	RNA transport
TraesCS6D01G269200	Ribosomal RNA-processing protein 7 A	Ribosome biogenesis
TraesCS4D01G145100	ATP-dependent zinc metalloprotease FtsH 1	RNA transport
TraesCS2D01G421300	30S ribosomal protein S17	Ribosome
TraesCS2A01G151900	tRNA pseudouridine synthase B	Ribosome biogenesis
TraesCS4B01G040100	Protein-protein interaction regulator	mRNA surveillance;RNA transport
TraesCS5A01G427300	60S ribosomal protein L5	Ribosome
TraesCS4B01G308000	Cytoplasmic FMR1-interacting	RNA transport
TraesCS3B01G370900	60S ribosomal protein L24	Ribosome
TraesCS5D01G183100	Myb family transcription factor family protein	RNA transport
TraesCS3B01G458100	THO complex subunit 2-like protein	RNA transport
TraesCS2A01G147400	Eukaryotic translation initiation factor 6	Ribosome biogenesis
TraesCS1B01G115500	WD-repeat protein	Ribosome biogenesis
TraesCS5A01G105800	30S ribosomal protein S14 type Z	Ribosome
TraesCS4A01G043600	RNA cytidine acetyltransferase	Ribosome biogenesis
TraesCS3A01G496300	THO complex subunit 2-like protein	RNA transport
TraesCS6D01G326200	50S ribosomal protein L33	Ribosome
TraesCS1D01G306800	60S ribosomal protein L30	Ribosome
TraesCS5B01G113900	Methylthioribose-1-phosphate isomerase	RNA transport
TraesCS3A01G206000	50S ribosomal protein L34	Ribosome
TraesCS5A01G434500	Protein FRIGIDA	Ribosome biogenesis
TraesCS1A01G366700	Sec14p-like phosphatidylinositol transfer family protein	Aminoacyl-tRNA biosynthesis
TraesCS1D01G098600	Serine/threonine-protein phosphatase 2A regulatory subunit B	mRNA surveillance
TraesCS3D01G349900	30S ribosomal protein S8, putative	Ribosome
TraesCS2A01G263400	Protein kinase	Ribosome biogenesis
TraesCS7B01G060000	60S ribosomal protein L35a-like protein	Ribosome
TraesCS6D01G177000	40S ribosomal protein S24	Ribosome
TraesCS5A01G170200	40S ribosomal protein S19	Ribosome
TraesCS6B01G424800	50S ribosomal protein L14	Ribosome
TraesCS1D01G111300	Arginine--tRNA ligase	Aminoacyl-tRNA biosynthesis
TraesCS4A01G408900	Cytoplasmic FMR1-interacting	RNA transport
TraesCS6B01G333700	p-loop containing nucleoside triphosphate hydrolases superfamily protein	RNA transport
TraesCS7B01G283500	Polynucleotidyl transferase, ribonuclease H-like superfamily protein	Aminoacyl-tRNA biosynthesis
TraesCS5B01G334600	Alba DNA/RNA-binding protein	Ribosome biogenesis;RNA transport
TraesCS2D01G239800	RNA binding protein, putative	mRNA surveillance;RNA transport
TraesCS4A01G208000	Ribosomal protein L3	Ribosome
TraesCS7A01G313600	Serine/threonine protein phosphatase 2A regulatory subunit B	mRNA surveillance
TraesCS2B01G400600	60S ribosomal protein L14, putative	Ribosome
TraesCS3D01G504300	THO complex subunit 2-like protein	RNA transport
TraesCS5A01G415400	Elongation factor 1-alpha	RNA transport
TraesCS4D01G357300	Acid phosphatase 1	Ribosome
TraesCS1D01G407500	60S ribosomal protein L18a	Ribosome
TraesCS4D01G123700	50S ribosomal protein L2	Ribosome
TraesCS5D01G449600	Lysine--tRNA ligase	Aminoacyl-tRNA biosynthesis
TraesCS1D01G195100	AMMECR1-like protein	mRNA surveillance
TraesCS3B01G265100	WD repeat protein	Ribosome biogenesis
TraesCS1D01G114100	Ribosomal protein	Ribosome
TraesCS5A01G288400	60S ribosomal protein L7a	Ribosome
TraesCS6D01G077100	THO complex subunit 7	RNA transport
TraesCS2D01G094600	Leucine-rich repeat (LRR) family protein	RNA transport
TraesCS2B01G570500	phosphatidylinositol 4-kinase gamma-like protein	Ribosome biogenesis
TraesCS4B01G170900	Eukaryotic translation initiation factor 2 beta subunit, putative, expressed	RNA transport
TraesCS2A01G444100	Elongation factor 1-alpha, putative	mRNA surveillance
TraesCS3D01G427300	Protein HASTY 1	RNA transport
TraesCS2A01G448400	RNA-binding family protein, putative	mRNA surveillance;RNA transport
TraesCS3B01G391300	60S ribosomal protein L36	Ribosome
TraesCS2B01G281300	50S ribosomal protein L13	Ribosome
TraesCS3B01G215800	Glutamate--tRNA ligase	Aminoacyl-tRNA biosynthesis
TraesCS5B01G375600	GTP binding protein	Ribosome biogenesis
TraesCS6B01G421000	Translation initiation factor eIF-2B subunit epsilon	RNA transport
TraesCS4A01G204100	mRNA-capping enzyme	mRNA surveillance
TraesCS4B01G041900	30S ribosomal protein S13, putative, expressed	Ribosome
TraesCS7A01G204100	RNA-binding family protein	mRNA surveillance;RNA transport
TraesCS6A01G385700	50S ribosomal protein L14	Ribosome
TraesCS3D01G507900	RNA binding protein	mRNA surveillance;RNA transport
TraesCS2A01G241700	30S ribosomal protein S16	Ribosome
TraesCS7B01G157300	50S ribosomal protein L22	Ribosome
TraesCS6D01G097500	Protein arginine N-methyltransferase	RNA transport
TraesCS6D01G343900	60S ribosomal protein L39	Ribosome
TraesCS3B01G158400	50S ribosomal protein L24	Ribosome
TraesCSU01G184800	30S ribosomal protein S8	Ribosome
TraesCS3A01G160300	30S ribosomal protein S8, putative	Ribosome
TraesCS7B01G146600	60S ribosomal protein L31	Ribosome
TraesCS1A01G111100	Aspartate--tRNA ligase	Aminoacyl-tRNA biosynthesis
TraesCS5B01G039700	60S ribosomal protein L36	Ribosome
TraesCS5D01G172300	Protein FRIGIDA	Ribosome biogenesis
TraesCS5B01G320200	Protein STAY-GREEN, chloroplastic	RNA transport
TraesCSU01G147800	Ribosomal protein S4	Ribosome
TraesCS5D01G140300	DNA-directed RNA polymerase II	RNA transport
TraesCS5A01G049200	Protein RRNAD1	RNA transport
TraesCS7D01G091500	Single-stranded DNA-binding protein WHY1, chloroplastic	Ribosome biogenesis
TraesCS1A01G049300	Nuclear pore complex protein Nup107	RNA transport
TraesCS5A01G131700	DNA-directed RNA polymerase II, putative	RNA transport
TraesCS2B01G465300	Elongation factor 1-alpha, putative	mRNA surveillance
TraesCS7D01G313200	40S ribosomal protein S13	Ribosome
TraesCS7B01G263500	Serine/threonine-protein phosphatase	mRNA surveillance
TraesCS7A01G356300	40S ribosomal protein S24	Ribosome
TraesCS3D01G365600	Ribosomal protein	Ribosome
TraesCS4B01G065900	Alba DNA/RNA-binding protein	Ribosome biogenesis;RNA transport
TraesCS3D01G073700	Cleavage stimulation factor subunit 3	mRNA surveillance
TraesCS6D01G078000	Eukaryotic translation initiation factor 3 subunit F	RNA transport
TraesCS2B01G262600	Ribosomal protein L15	Ribosome
TraesCS5B01G278500	60S ribosomal protein L32	Ribosome
TraesCS5D01G038300	Nucleolar GTP-binding protein 1	Ribosome biogenesis
TraesCS3B01G251700	Zinc finger CCCH domain protein	RNA transport
TraesCS7A01G288700	Polyadenylate-binding protein	mRNA surveillance;RNA transport
TraesCS1B01G214400	E2 ubiquitin-conjugating-like enzyme	RNA transport
TraesCS3D01G197100	30S ribosomal protein S7, putative	Ribosome
TraesCS4A01G087900	Eukaryotic translation initiation factor 4E	RNA transport
TraesCS2D01G241700	Protein RETICULATA, chloroplastic	Ribosome biogenesis;RNA transport
TraesCS1B01G274700	60S ribosomal protein L4	Ribosome
TraesCS5B01G088900	50S ribosomal protein L2	Ribosome
TraesCS4D01G169400	60S ribosomal protein L18	Ribosome
TraesCS1A01G092900	40S ribosomal protein S4	Ribosome
TraesCS1B01G127200	60S ribosomal protein L18	Ribosome
TraesCS3B01G007200	50S ribosomal protein L6	Ribosome
TraesCS4B01G008400	Ubiquitin	Ribosome
TraesCS1D01G453900	Zinc finger CCCH domain protein	RNA transport
TraesCS1B01G374100	IQ domain-containing protein	mRNA surveillance
TraesCS3D01G236600	40S ribosomal protein S18	Ribosome
TraesCS5A01G096700	Phenylalanine--tRNA ligase alpha subunit	Aminoacyl-tRNA biosynthesis
TraesCS2D01G569800	Pentatricopeptide repeat-containing family protein	RNA transport
TraesCS3B01G165800	RNA-binding protein, putative	mRNA surveillance;RNA transport
TraesCS3D01G098800	Eukaryotic aspartyl protease family protein	Ribosome
TraesCS4A01G014200	RNA-binding family protein	RNA transport
TraesCS2A01G317700	RNA-binding protein	RNA transport
TraesCS5D01G228100	Eukaryotic translation initiation factor 3 subunit C	RNA transport
TraesCS3D01G543500	Protein IQ-DOMAIN 1	mRNA surveillance
TraesCS6B01G436400	Serine/threonine-protein phosphatase	mRNA surveillance
TraesCS1A01G423100	ATP-dependent zinc metalloprotease FtsH 1	RNA transport
TraesCS1B01G383300	WD repeat protein-like	mRNA surveillance
TraesCS2B01G121200	Eukaryotic translation initiation factor 2 subunit beta	RNA transport
TraesCS6B01G219700	50S ribosomal protein L21	Ribosome
TraesCS5D01G154000	U3 small nucleolar ribonucleoprotein protein MPP10	Ribosome biogenesis
TraesCS7B01G392800	Glutamine--tRNA ligase	Aminoacyl-tRNA biosynthesis
TraesCS5D01G446300	60S ribosomal protein L4	Ribosome
TraesCS2B01G293800	40S ribosomal protein S8	Ribosome
TraesCS2D01G197500	RNA-binding protein	mRNA surveillance
TraesCS4B01G187900	WD-repeat protein	Ribosome biogenesis
TraesCS2A01G066100	40S ribosomal protein S6	Ribosome
TraesCS4B01G069200	Serine/threonine-protein kinase	mRNA surveillance
TraesCS4D01G214300	50S ribosomal protein L4	Ribosome
TraesCS7D01G290300	Pre-mRNA cleavage complex 2 protein Pcf11	mRNA surveillance
TraesCS5D01G131100	S-adenosyl-L-methionine-dependent methyltransferases superfamily protein	Ribosome
TraesCS3D01G122300	Valine--tRNA ligase	Aminoacyl-tRNA biosynthesis
TraesCS3A01G321500	H/ACA ribonucleoprotein complex subunit 1-like protein 1	Ribosome biogenesis
TraesCS2B01G312000	30S ribosomal protein S11	Ribosome
TraesCS1D01G130500	30S ribosomal protein S8	Ribosome
TraesCS2D01G263600	Dirigent protein	Aminoacyl-tRNA biosynthesis
TraesCS4D01G298000	40S ribosomal protein SA	Ribosome
TraesCS2D01G315400	RNA-binding protein	RNA transport
TraesCS7D01G443900	60S ribosomal protein L44	Ribosome
TraesCS4B01G182200	Pre-mRNA polyadenylation factor Fip1	mRNA surveillance
TraesCS4D01G109200	Ribosomal protein L3	Ribosome
TraesCS6D01G156400	Nucleolar GTP-binding protein 2	Ribosome biogenesis
TraesCS2A01G109900	60S ribosomal protein L18	Ribosome
TraesCS1D01G446400	Translation initiation factor if-2, putative	RNA transport
TraesCS6B01G349300	50S ribosomal protein L29	Ribosome
TraesCS2D01G271400	Oligoribonuclease	Ribosome biogenesis
TraesCS1B01G118200	Serine/threonine-protein phosphatase 2A regulatory subunit B	mRNA surveillance
TraesCS5A01G137800	Serine--tRNA ligase	Aminoacyl-tRNA biosynthesis
TraesCS7D01G399900	Protein FAM63A	Aminoacyl-tRNA biosynthesis
TraesCS5D01G032000	Ubiquitin carboxyl-terminal hydrolase MINDY-1	Aminoacyl-tRNA biosynthesis
TraesCS5B01G028200	Protein IQ-DOMAIN 1	mRNA surveillance
TraesCS3D01G294400	Interactor of constitutive active ROPs protein, putative	RNA transport
TraesCS7D01G313800	60S acidic ribosomal protein P1	Ribosome
TraesCS7D01G488700	40S ribosomal protein S27	Ribosome
TraesCS7B01G200700	Myb family transcription factor-like protein	RNA transport
TraesCS3A01G509300	60S ribosomal protein L38	Ribosome
TraesCS7A01G309900	60S acidic ribosomal protein P0	Ribosome
TraesCS1D01G386500	Nucleolar family protein	Ribosome biogenesis
TraesCS6B01G066700	Nuclear cap-binding protein subunit 1	mRNA surveillance;RNA transport
TraesCS2B01G282300	U3 small nucleolar RNA-associated protein 6-like protein	Ribosome biogenesis
TraesCS1A01G438600	Translation initiation factor IF-2, putative	RNA transport
TraesCS1A01G140200	30S ribosomal protein S12	Ribosome
TraesCS5A01G370600	Aspartyl/glutamyl-tRNA(Asn/Gln) amidotransferase,C subunit	Aminoacyl-tRNA biosynthesis
TraesCS3D01G217100	Serine/threonine-protein phosphatase 2A 55 kDa regulatory subunit B	mRNA surveillance
TraesCS6D01G103800	Purple acid phosphatase	mRNA surveillance
TraesCS7A01G259500	50S ribosomal protein L22	Ribosome
TraesCS1A01G096500	60S ribosomal protein L18	Ribosome
TraesCS3A01G490900	30S ribosomal protein S11	Ribosome
TraesCSU01G259500	30S ribosomal protein S7, chloroplastic	Ribosome
TraesCS5B01G442100	60S ribosomal protein L4	Ribosome
TraesCS1B01G279600	DUF668 family protein	mRNA surveillance;RNA transport
TraesCS2A01G246000	Nuclear pore complex protein Nup54	RNA transport
TraesCS5B01G373200	Elongation factor	Ribosome biogenesis
TraesCS4B01G238900	Nuclear pore complex protein NUP133	RNA transport
TraesCS5D01G442100	30S ribosomal protein S13	Ribosome
TraesCSU01G086500	Adenylate kinase, putative	Ribosome biogenesis
TraesCS1A01G343800	Glutamate--tRNA ligase	Aminoacyl-tRNA biosynthesis
TraesCS4A01G080200	Chloride conductance regulatory protein ICln	RNA transport
TraesCS5A01G123000	S-adenosyl-L-methionine-dependent methyltransferases superfamily protein	Ribosome
TraesCS7D01G481000	30S ribosomal protein S6	Ribosome
TraesCS4B01G126300	ATP-dependent zinc metalloprotease FtsH 1	RNA transport
TraesCS4D01G081300	Eukaryotic translation initiation factor 3 subunit B	RNA transport
TraesCS1B01G379200	Nucleolar protein	Ribosome biogenesis
TraesCS5B01G105800	Phenylalanine--tRNA ligase beta subunit	Aminoacyl-tRNA biosynthesis
TraesCS3D01G398300	Aspartic proteinase nepenthesin-1	Ribosome
TraesCS5A01G515400	E2 ubiquitin-conjugating-like enzyme	RNA transport
TraesCS2B01G624200	Glutamyl-tRNA(Gln) amidotransferase subunit A	Aminoacyl-tRNA biosynthesis
TraesCS2D01G110100	60S ribosomal protein L18	Ribosome
TraesCS2B01G608100	Cleavage and polyadenylation specificity factor subunit 5	mRNA surveillance
TraesCS2B01G064300	Multifunctional CCA protein	RNA transport
TraesCS3D01G119200	Protein FRIGIDA	Ribosome biogenesis
TraesCS5A01G220000	Eukaryotic translation initiation factor 3 subunit C	RNA transport
TraesCS5B01G226600	60S ribosomal protein L34	Ribosome
TraesCS4B01G281100	60S ribosomal protein L5	Ribosome
TraesCS2A01G416500	U3 small nucleolar RNA-associated protein 10	Ribosome biogenesis
TraesCS7A01G352600	50S ribosomal protein L1	Ribosome
TraesCS5B01G019600	Amino acid permease family protein, putative, expressed	mRNA surveillance
TraesCS6B01G432700	50S ribosomal protein L13	Ribosome
TraesCS2B01G139100	Nucleolar protein	Ribosome biogenesis
TraesCS2B01G097100	Elongation factor 1-alpha	RNA transport
TraesCS5A01G052000	Ribosomal protein S13	Ribosome
TraesCS2B01G177000	tRNA pseudouridine synthase B	Ribosome biogenesis
TraesCS4B01G242800	50S ribosomal protein L15, putative	Ribosome
TraesCS4A01G166500	Eukaryotic translation initiation factor 3 subunit I	RNA transport
TraesCS5D01G167000	Polyadenylate-binding protein	mRNA surveillance;RNA transport
TraesCS4B01G034300	30S ribosomal protein S21	Ribosome
TraesCS1D01G224400	Importin subunit beta-1	RNA transport
TraesCS4D01G007500	Ribosomal protein	Ribosome
TraesCS5A01G189200	Eukaryotic translation initiation factor 3 subunit I	RNA transport
TraesCS7A01G381900	Myb family transcription factor family protein	RNA transport
TraesCSU01G032000	WD repeat-containing protein	Ribosome biogenesis
TraesCS5B01G359900	Cysteine--tRNA ligase	Aminoacyl-tRNA biosynthesis
TraesCS6B01G137700	Protein arginine N-methyltransferase	RNA transport
TraesCS3B01G136400	Protein FRIGIDA	Ribosome biogenesis
TraesCS6D01G203100	RNA binding protein	mRNA surveillance;RNA transport
TraesCS3D01G159200	ATP-dependent zinc metalloprotease FtsH 1	RNA transport
TraesCS6B01G339400	Nuclear-pore anchor	RNA transport
TraesCS2D01G039600	Glutamyl-tRNA(Gln) amidotransferase subunit A	Aminoacyl-tRNA biosynthesis
TraesCS7B01G209900	60S acidic ribosomal protein P0	Ribosome
TraesCS7A01G126500	Serine/threonine-protein phosphatase	mRNA surveillance
TraesCS2A01G295600	30S ribosomal protein S11	Ribosome
TraesCS5A01G227800	60S ribosomal protein L34	Ribosome
TraesCS6D01G209400	60S ribosomal protein L14, putative	Ribosome
TraesCS2A01G125400	Nucleolar family protein	Ribosome biogenesis
TraesCS1B01G432900	30S ribosomal protein S10	Ribosome
TraesCS2A01G163700	40S ribosomal protein S6	Ribosome
TraesCS7B01G399800	60S ribosomal protein L30	Ribosome
TraesCS5B01G446300	Lysine--tRNA ligase	Aminoacyl-tRNA biosynthesis
TraesCS3B01G459900	Small ubiquitin-related modifier	RNA transport
TraesCS2B01G469100	RNA-binding family protein, putative	mRNA surveillance;RNA transport
TraesCS1D01G451300	ATP-dependent RNA helicase	mRNA surveillance;RNA transport
TraesCS6D01G170400	Ribonuclease Z family protein	RNA transport
TraesCS2D01G332600	RNA binding family protein, putative	mRNA surveillance
TraesCS2D01G249200	Valine--tRNA ligase	Aminoacyl-tRNA biosynthesis
TraesCS5D01G275000	DNA-directed RNA polymerase	Ribosome biogenesis
TraesCSU01G124900	THO complex subunit 1	RNA transport
TraesCS1D01G146100	50S ribosomal protein L14	Ribosome
TraesCS3D01G154400	Serine/threonine-protein kinase RIO1	Ribosome biogenesis
TraesCS3D01G498400	50S ribosomal protein L32, chloroplastic	Ribosome
TraesCS6D01G178300	Serine/threonine-protein phosphatase 2A 55 kDa regulatory subunit B	mRNA surveillance
TraesCS3B01G284300	60S ribosomal protein l28	Ribosome
TraesCS7D01G408300	Zinc finger (CCCH-type) family protein	RNA transport
TraesCS4D01G167600	40S ribosomal protein S21	Ribosome
TraesCS2A01G170800	50S ribosomal protein L15	Ribosome
TraesCS7A01G419100	60S acidic ribosomal protein P3	Ribosome
TraesCS6D01G265200	Sec14p-like phosphatidylinositol transfer family protein	Aminoacyl-tRNA biosynthesis
TraesCS2A01G228000	Regulator of nonsense transcripts 1-like protein	mRNA surveillance;RNA transport
TraesCS3B01G190900	30S ribosomal protein S8, putative	Ribosome
TraesCS3A01G107800	30S ribosomal protein S3	Ribosome
TraesCS4D01G143800	Ribonucleases P/MRP protein subunit POP1	Ribosome biogenesis;RNA transport
TraesCS2B01G053700	Glutamyl-tRNA(Gln) amidotransferase subunit A	Aminoacyl-tRNA biosynthesis
TraesCS7B01G217900	60S acidic ribosomal protein P1	Ribosome
TraesCS1A01G148400	50S ribosomal protein L14	Ribosome
TraesCS5D01G259900	RNA-binding protein, putative	mRNA surveillance
TraesCS4A01G167000	30S ribosomal protein S5	Ribosome
TraesCS2D01G443300	Elongation factor 1-alpha, putative	mRNA surveillance
TraesCS2A01G065100	mRNA-capping enzyme	mRNA surveillance
TraesCS2B01G203300	Fasciclin-like arabinogalactan-protein-like	mRNA surveillance
TraesCS3A01G214500	Serine/threonine-protein phosphatase 2A 55 kDa regulatory subunit B	mRNA surveillance
TraesCS4D01G172900	Eukaryotic translation initiation factor 2 beta subunit, putative, expressed	RNA transport
TraesCS5D01G481100	60S ribosomal protein L24	Ribosome
TraesCS7B01G146300	RNA binding family protein, putative	mRNA surveillance
TraesCS5D01G379600	Nuclear pore membrane glycoprotein	RNA transport
TraesCS2A01G552800	ATP-dependent RNA helicase	mRNA surveillance;RNA transport
TraesCS3A01G096200	Kinase interacting (KIP1-like) family protein	RNA transport
TraesCS2B01G539500	Eukaryotic translation initiation factor 3 subunit I	RNA transport
TraesCS1B01G478700	Zinc finger protein CONSTANS	Ribosome biogenesis;RNA transport
TraesCS3D01G294100	choice-of-anchor C domain protein, putative (Protein of unknown function, DUF642)	Ribosome biogenesis
TraesCS1D01G415800	F-box protein	Aminoacyl-tRNA biosynthesis
TraesCS2D01G152200	Eukaryotic translation initiation factor 6	Ribosome biogenesis
TraesCS4A01G177000	Alanine--tRNA ligase	Aminoacyl-tRNA biosynthesis
TraesCS7A01G112000	Protein IQ-DOMAIN 1	mRNA surveillance
TraesCS2B01G109000	Ribosomal protein L19	Ribosome
TraesCS5B01G448100	30S ribosomal protein S19	Ribosome
TraesCS4D01G189300	WD-repeat protein	Ribosome biogenesis
TraesCS1D01G242500	50S ribosomal protein L1	Ribosome
TraesCS2B01G296700	Eukaryotic translation initiation factor 3 subunit H	RNA transport
TraesCS7A01G185600	Eukaryotic aspartyl protease family protein, putative	Ribosome
TraesCS4D01G243900	Methionine--tRNA ligase	Aminoacyl-tRNA biosynthesis
TraesCS2A01G286800	Multifunctional CCA protein	RNA transport
TraesCS3B01G385700	30S ribosomal protein S12	Ribosome
TraesCSU01G031700	WD repeat-containing protein	Ribosome biogenesis
TraesCS3A01G355900	30S ribosomal protein S8, putative	Ribosome
TraesCS2A01G383600	60S ribosomal protein L14, putative	Ribosome
TraesCS5D01G442300	Protein FRIGIDA	Ribosome biogenesis
TraesCS2D01G271100	50S ribosomal protein L20	Ribosome
TraesCS1B01G187800	30S ribosomal protein S18	Ribosome
TraesCS6B01G259600	Regulator of nonsense transcripts 2	mRNA surveillance;RNA transport
TraesCS2B01G246000	60S ribosomal protein L44	Ribosome
TraesCS4A01G039500	Protein FRIGIDA	Ribosome biogenesis
TraesCS6D01G311700	THO complex subunit 5	RNA transport
TraesCS5B01G107700	30S ribosomal protein S14 type Z	Ribosome
TraesCS2D01G398300	IQ domain-containing protein	mRNA surveillance
TraesCS5A01G329200	Purple acid phosphatase	mRNA surveillance
TraesCS2B01G078300	40S ribosomal protein S6	Ribosome
TraesCS5A01G104000	30S ribosomal protein S4	Ribosome
TraesCS2A01G041400	Glutamyl-tRNA(Gln) amidotransferase subunit A	Aminoacyl-tRNA biosynthesis
TraesCS4D01G163400	Basic leucine zipper and W2 domain-containing protein 2	RNA transport
TraesCS5D01G568300	Exportin-1	Ribosome biogenesis;RNA transport
TraesCS1B01G133100	DNA-directed RNA polymerase	Ribosome biogenesis
TraesCS3A01G199400	Protein HASTY 1	RNA transport
TraesCS1B01G307600	DUF399 family protein, putative (DUF399 and DUF3411)	Ribosome biogenesis;RNA transport
TraesCS4D01G157600	40S ribosomal protein S28	Ribosome
TraesCS5A01G019000	Thaumatin-like protein	RNA transport
TraesCS4B01G138600	Ribonuclease P protein subunit p30	Ribosome biogenesis;RNA transport
TraesCS1D01G101300	Histidine--tRNA ligase	Aminoacyl-tRNA biosynthesis
TraesCS4A01G169300	ATP-dependent zinc metalloprotease FtsH 1	RNA transport
TraesCS2B01G603500	Eukaryotic aspartyl protease family protein, putative	Ribosome
TraesCS4D01G305700	Cysteine--tRNA ligase	Aminoacyl-tRNA biosynthesis
TraesCS7B01G166400	60S ribosomal protein L7	Ribosome
TraesCS6D01G295600	Polyadenylate-binding protein family protein	mRNA surveillance
TraesCS7B01G034200	40S ribosomal protein S30	Ribosome
TraesCS1A01G090100	Serine/threonine-protein phosphatase 2A regulatory subunit B	mRNA surveillance
TraesCS5D01G400500	CDO504	Aminoacyl-tRNA biosynthesis
TraesCS1B01G401000	Nucleolar family protein	Ribosome biogenesis
TraesCS7A01G519600	30S ribosomal protein S5	Ribosome
TraesCS2A01G354200	50S ribosomal protein L23	Ribosome
TraesCS6D01G057700	LURP-one-like protein	RNA transport
TraesCS2B01G430300	14 kDa proline-rich protein DC2.15	Ribosome
TraesCS4D01G280500	Alba DNA/RNA-binding protein	Ribosome biogenesis;RNA transport
TraesCS2A01G563100	30S ribosomal protein S17	Ribosome
TraesCS2D01G237800	40S ribosomal protein S12	Ribosome
TraesCS5A01G532400	Acid phosphatase 1	Ribosome
TraesCS6B01G144000	ATP-dependent RNA helicase	RNA transport
TraesCS3D01G020200	Eukaryotic translation initiation factor 3 subunit A	RNA transport
TraesCS6B01G210100	Nuclear pore complex protein NUP205	RNA transport
TraesCS5D01G455200	RNA-binding family protein, putative	Ribosome biogenesis
TraesCS5A01G032000	30S ribosomal protein S10	Ribosome
TraesCS1A01G288800	30S ribosomal protein S12	Ribosome
TraesCS7D01G136800	Mitochondrial ATP synthase 6 kDa subunit	Ribosome
TraesCS7D01G300200	Tyrosine--tRNA ligase	Aminoacyl-tRNA biosynthesis
TraesCS4B01G007300	Ribosomal protein	Ribosome
TraesCS4B01G228400	Ribosomal protein l7ae	Ribosome biogenesis
TraesCS3D01G419300	Small ubiquitin-related modifier	RNA transport
TraesCS4B01G164800	30S ribosomal protein S5	Ribosome
TraesCS4D01G260400	40S ribosomal protein S3a	Ribosome
TraesCS7D01G509900	Bifunctional inhibitor/lipid-transfer protein/seed storage 2S albumin-like protein	Ribosome
TraesCS4B01G280800	40S ribosomal protein S27	Ribosome
TraesCS1B01G294200	60S ribosomal protein L36	Ribosome
TraesCS7B01G408800	40S ribosomal protein S27	Ribosome
TraesCS4A01G114100	40S ribosomal protein S7	Ribosome
TraesCS6D01G121500	Single-stranded DNA-binding protein WHY3	Ribosome biogenesis
TraesCS3A01G117300	Protein FRIGIDA	Ribosome biogenesis
TraesCS6B01G211800	Ribonuclease Z family protein	RNA transport
TraesCS1D01G101600	40S ribosomal protein S4	Ribosome
TraesCS2D01G245100	Nuclear pore complex protein Nup54	RNA transport
TraesCS6D01G160100	Serine/threonine-protein phosphatase 2A regulatory subunit B'' subunit alpha	mRNA surveillance
TraesCS5B01G136600	U3 small nucleolar ribonucleoprotein protein MPP10	Ribosome biogenesis
TraesCS7D01G155200	GTP-binding nuclear protein	Ribosome biogenesis;RNA transport
TraesCS6B01G232600	Ribosomal protein S3	Ribosome
TraesCS5D01G037300	Protein IQ-DOMAIN 1	mRNA surveillance
TraesCS7A01G239200	Alanine--tRNA ligase	Aminoacyl-tRNA biosynthesis
TraesCS5A01G023900	Transducin/WD40 repeat-like superfamily protein, putative	Ribosome biogenesis
TraesCS3A01G259200	Symplekin	mRNA surveillance
TraesCS3D01G418000	THO complex subunit 2-like protein	RNA transport
TraesCS4B01G083200	Eukaryotic translation initiation factor 3 subunit B	RNA transport
TraesCS4A01G246800	Poly(A) polymerase	mRNA surveillance
TraesCS5B01G167100	50S ribosomal protein L22	Ribosome
TraesCS4A01G233300	40S ribosomal protein S27	Ribosome
TraesCS2A01G378500	Regulator of nonsense transcripts 2	mRNA surveillance;RNA transport
TraesCS3D01G167500	30S ribosomal protein S8, putative	Ribosome
TraesCS5A01G535400	14 kDa proline-rich protein DC2.15	Ribosome
TraesCS7D01G243500	60S ribosomal protein L31	Ribosome
TraesCS6A01G165600	Nucleolar GTP-binding protein 2	Ribosome biogenesis
TraesCS3B01G460000	Small ubiquitin-related modifier	RNA transport
TraesCS6A01G131700	Single-stranded DNA-binding protein WHY3	Ribosome biogenesis
TraesCS2D01G164100	30S ribosomal protein S4	Ribosome
TraesCS3A01G252700	60S ribosomal protein l28	Ribosome
TraesCS2D01G080900	Elongation factor 1-alpha	RNA transport
TraesCS7B01G219700	Squamous cell carcinoma antigen recognized by T-cells 3	mRNA surveillance
TraesCS6B01G381600	Eukaryotic translation initiation factor 3 subunit G	RNA transport
TraesCS1D01G066100	Nuclear pore complex protein Nup98-Nup96	RNA transport
TraesCS1A01G234200	RNA-binding protein, putative	mRNA surveillance
TraesCS6B01G249500	RNA binding protein	mRNA surveillance;RNA transport
TraesCS6D01G289000	Nuclear-pore anchor	RNA transport
TraesCS3A01G163300	Leucine--tRNA ligase	Aminoacyl-tRNA biosynthesis
TraesCS3A01G255000	Sec14p-like phosphatidylinositol transfer family protein	Aminoacyl-tRNA biosynthesis
TraesCS6A01G204900	60S ribosomal protein L6	Ribosome
TraesCS3B01G206400	Zinc finger CCCH domain protein	RNA transport
TraesCS4A01G133700	Ribosome biogenesis BMS1-like protein	Ribosome biogenesis
TraesCS6A01G309600	Nuclear-pore anchor	RNA transport
TraesCS4D01G054500	Carbohydrate kinase-like	Ribosome
TraesCS5B01G287900	60S ribosomal protein L7a	Ribosome
TraesCS2B01G505600	Importin subunit beta-1	RNA transport
TraesCS4A01G111400	Importin subunit beta-1	RNA transport
TraesCS6B01G409900	Aspartate--tRNA ligase	Aminoacyl-tRNA biosynthesis
TraesCS7D01G257100	60S ribosomal protein L32	Ribosome
TraesCS5A01G443700	30S ribosomal protein S19	Ribosome
TraesCS6D01G173700	ATP-dependent RNA helicase	RNA transport
TraesCS5D01G423400	Elongation factor 1-alpha	RNA transport
TraesCS6A01G406500	50S ribosomal protein L9	Ribosome
TraesCS5B01G461300	60S ribosomal protein L7	Ribosome
TraesCS7B01G254800	Eukaryotic translation initiation factor 3 subunit I	RNA transport
TraesCS5D01G431700	40S ribosomal protein S12	Ribosome
TraesCS2D01G408900	14 kDa proline-rich protein DC2.15, putative	Ribosome
TraesCS7D01G343200	Protein reticulata-related 1, chloroplastic	Ribosome biogenesis;RNA transport
TraesCS2A01G113900	ATP-dependent zinc metalloprotease FtsH	RNA transport
TraesCS2A01G246900	Valine--tRNA ligase	Aminoacyl-tRNA biosynthesis
TraesCS2B01G523800	Ribosomal protein S4	Ribosome biogenesis
TraesCSU01G117600	Eukaryotic translation initiation factor 3 subunit J	RNA transport
TraesCS3B01G011300	50S ribosomal protein L6	Ribosome
TraesCS1B01G144300	50S ribosomal protein L5	Ribosome
TraesCS5B01G132800	DNA-directed RNA polymerase family protein	RNA transport
TraesCS3B01G237900	50S ribosomal protein L34	Ribosome
TraesCS2A01G276100	40S ribosomal protein S8	Ribosome
TraesCS1B01G240000	60S ribosomal protein L29	Ribosome
TraesCS2B01G312400	60S ribosomal protein L5	Ribosome
TraesCS1A01G444200	Zinc finger protein CONSTANS	Ribosome biogenesis;RNA transport
TraesCS6A01G183800	Protein CLP1 homolog	mRNA surveillance
TraesCS3B01G106800	Nucleolar RNA binding protein	Ribosome biogenesis
TraesCS6D01G184600	RNA-binding protein	RNA transport
TraesCS5D01G113200	Phenylalanine--tRNA ligase beta subunit	Aminoacyl-tRNA biosynthesis
TraesCS2D01G500100	Sec14p-like phosphatidylinositol transfer family protein	Aminoacyl-tRNA biosynthesis
TraesCS4D01G039100	30S ribosomal protein S13, putative, expressed	Ribosome
TraesCS7B01G433500	WD40 repeat-like protein	Ribosome biogenesis
TraesCS5D01G340200	Alba DNA/RNA-binding protein	Ribosome biogenesis;RNA transport
TraesCS5A01G142900	30S ribosomal protein S9	Ribosome
TraesCS5A01G370100	Nuclear pore membrane glycoprotein	RNA transport
TraesCS2D01G243100	50S ribosomal protein L16	Ribosome
TraesCS1D01G264200	60S ribosomal protein L4	Ribosome
TraesCS6A01G074100	Adenylate kinase, putative	Ribosome biogenesis
TraesCS5A01G251200	Phosphatidylinositol 4-kinase	Ribosome biogenesis
TraesCS2B01G290300	Oligoribonuclease	Ribosome biogenesis
TraesCS7A01G260200	Wd40-repeat-like protein	Ribosome biogenesis
TraesCS5A01G156100	Ribosomal protein L15	Ribosome
TraesCS4A01G006000	40S ribosomal protein SA	Ribosome
TraesCS7D01G412200	ATP-dependent RNA helicase	RNA transport
TraesCS2B01G314200	30S ribosomal protein S7, putative	Ribosome
TraesCS1D01G237800	RNA-binding protein, putative	mRNA surveillance
TraesCS7A01G372500	Eukaryotic translation initiation factor 3 subunit I	RNA transport
TraesCS7B01G275500	50S ribosomal protein L1	Ribosome
TraesCS1A01G147000	60S ribosomal protein L21	Ribosome
TraesCS3A01G111500	Glutamine--tRNA ligase	Aminoacyl-tRNA biosynthesis
TraesCS4D01G127400	50S ribosomal protein L24	Ribosome
TraesCS7D01G487600	40S ribosomal protein S25, putative	Ribosome
TraesCS5A01G170600	GBF-interacting protein 1, putative isoform 1	Ribosome
TraesCS2D01G220700	50S ribosomal protein L28	Ribosome
TraesCS5D01G296200	60S ribosomal protein L7a	Ribosome
TraesCS1A01G413000	GTP-binding nuclear protein	Ribosome biogenesis;RNA transport
TraesCS3D01G181900	Zinc finger CCCH domain protein	RNA transport
TraesCS7A01G296800	60S ribosomal protein L13	Ribosome
TraesCS5A01G452400	60S ribosomal protein L7	Ribosome
TraesCS2D01G566300	30S ribosomal protein S3, chloroplastic	Ribosome
TraesCS4A01G207900	Alba DNA/RNA-binding protein	Ribosome biogenesis;RNA transport
TraesCS3D01G137600	50S ribosomal protein L5	Ribosome
TraesCS2D01G317700	WD-repeat protein	Ribosome biogenesis
TraesCS1B01G480400	Zinc finger CCCH domain protein	RNA transport
TraesCS4A01G472200	50S ribosomal protein L6	Ribosome
TraesCS7D01G243800	RNA binding family protein, putative	mRNA surveillance
TraesCS2B01G443000	30S ribosomal protein S17	Ribosome
TraesCS7B01G407300	40S ribosomal protein S25	Ribosome
TraesCS3B01G006500	50S ribosomal protein L6	Ribosome
TraesCS1D01G125600	40S ribosomal protein S7	Ribosome
TraesCS2D01G572300	30S ribosomal protein S17	Ribosome
TraesCS2D01G114500	ATP-dependent zinc metalloprotease FtsH	RNA transport
TraesCS7A01G378000	Nuclear pore complex protein nup1	RNA transport
TraesCS5B01G159400	Polyadenylate-binding protein	mRNA surveillance;RNA transport
TraesCS5B01G397200	WD repeat-containing protein	mRNA surveillance
TraesCS6A01G186800	ATP-dependent RNA helicase	RNA transport
TraesCS4D01G252700	Methionine--tRNA ligase	Aminoacyl-tRNA biosynthesis
TraesCS3A01G194700	30S ribosomal protein S4, chloroplastic	Ribosome
TraesCS2B01G261500	Protein RETICULATA, chloroplastic	Ribosome biogenesis;RNA transport
TraesCS4B01G254800	Protein kinase	Ribosome biogenesis
TraesCS2B01G247400	RNA-binding family protein	RNA transport
TraesCS6D01G190100	60S ribosomal protein L6	Ribosome
TraesCS3D01G190200	Glutamate--tRNA ligase	Aminoacyl-tRNA biosynthesis
TraesCS2A01G583100	Eukaryotic aspartyl protease family protein, putative	Ribosome
TraesCS4B01G233100	Ubiquitin	Ribosome
TraesCS3B01G203000	Nuclear pore complex protein	RNA transport
TraesCS7D01G199300	Alanine--tRNA ligase	Aminoacyl-tRNA biosynthesis
TraesCS4A01G040400	Serine--tRNA ligase	Aminoacyl-tRNA biosynthesis
TraesCS3B01G011900	50S ribosomal protein L6	Ribosome
TraesCS4B01G171200	Ribosome biogenesis BMS1-like protein	Ribosome biogenesis
TraesCS2D01G541800	Phosphatidylinositol 4-kinase	Ribosome biogenesis
TraesCS4D01G064900	Alba DNA/RNA-binding protein	Ribosome biogenesis;RNA transport
TraesCS6D01G390000	50S ribosomal protein L9	Ribosome
TraesCS4B01G213600	50S ribosomal protein L4	Ribosome
TraesCS1A01G403000	Cold acclimation protein	RNA transport
TraesCS5A01G239300	50S ribosomal protein L4	Ribosome
TraesCS3D01G209600	50S ribosomal protein L34	Ribosome
TraesCS2A01G209100	Eukaryotic translation initiation factor 4G	RNA transport
TraesCS4B01G260600	40S ribosomal protein S3a	Ribosome
TraesCS1B01G472500	Translation initiation factor if-2, putative	RNA transport
TraesCS3D01G057900	50S ribosomal protein L16	Ribosome
TraesCS5A01G458900	30S ribosomal protein S5	Ribosome
TraesCS1D01G128800	50S ribosomal protein L5	Ribosome
TraesCS7A01G160000	Nucleolar GTP-binding protein 1	Ribosome biogenesis
TraesCS1D01G145100	60S ribosomal protein L21	Ribosome
TraesCS1B01G254100	Protein RETICULATA, chloroplastic	Ribosome biogenesis;RNA transport
TraesCS7A01G074200	Eukaryotic translation initiation factor 3 subunit A	RNA transport
TraesCS7B01G217300	40S ribosomal protein S13	Ribosome
TraesCS5D01G121600	30S ribosomal protein S4	Ribosome
TraesCS6B01G217700	Eukaryotic initiation factor 4A	RNA transport
TraesCS4A01G189200	50S ribosomal protein L2	Ribosome
TraesCS5B01G085400	GTP-binding family protein	Ribosome biogenesis
TraesCS5B01G030100	Serine protease HtrA-like	Ribosome
TraesCS5D01G377100	50S ribosomal protein L33	Ribosome
TraesCS5A01G074800	Translation initiation factor eIF-2B subunit epsilon	RNA transport
TraesCS5D01G075600	Myb family transcription factor-like protein	RNA transport
TraesCS5B01G372300	inner centromere protein, ARK-binding region protein	Ribosome biogenesis
TraesCS1A01G357500	IQ domain-containing protein	mRNA surveillance
TraesCS2B01G278700	Protein kinase	Ribosome biogenesis
TraesCS2D01G049100	Ribosomal protein S13	Ribosome
TraesCS6B01G234700	30S ribosomal protein S12	Ribosome
TraesCS2A01G172000	30S ribosomal protein S3	Ribosome
TraesCS5D01G028100	Amino acid permease family protein, putative, expressed	mRNA surveillance
TraesCS7A01G316200	40S ribosomal protein S13	Ribosome
TraesCS3B01G516800	Ribosomal protein S4	Ribosome
TraesCS7B01G319200	60S acidic ribosomal protein P3	Ribosome
TraesCS6A01G090300	Eukaryotic translation initiation factor 3 subunit F	RNA transport
TraesCS2A01G234300	Protein RETICULATA, chloroplastic	Ribosome biogenesis;RNA transport
TraesCS1B01G384500	Sec14p-like phosphatidylinositol transfer family protein	Aminoacyl-tRNA biosynthesis
TraesCS3B01G578700	60S ribosomal protein L38	Ribosome
TraesCS2A01G041300	Glutamyl-tRNA(Gln) amidotransferase subunit A	Aminoacyl-tRNA biosynthesis
TraesCS2A01G346300	DNA-directed RNA polymerase II, putative	RNA transport
TraesCS5A01G267100	DNA-directed RNA polymerase	Ribosome biogenesis
TraesCS5D01G167700	Protein SMG7	mRNA surveillance
TraesCS3D01G182200	Zinc finger CCCH domain protein	RNA transport
TraesCS5D01G040500	60S ribosomal protein L24	Ribosome
TraesCS2B01G117700	Nuclear pore complex	RNA transport
TraesCS7D01G179700	Polyadenylate-binding protein family protein	mRNA surveillance
TraesCS7A01G406200	Protein FAM63A	Aminoacyl-tRNA biosynthesis
TraesCS5D01G456400	30S ribosomal protein S8	Ribosome
TraesCS7B01G385300	Cortical cell-delineating protein	Ribosome
TraesCS7A01G272900	50S ribosomal protein L23	Ribosome
TraesCS5D01G119200	Zinc finger CCCH domain protein	RNA transport
TraesCS1A01G242600	Protein RETICULATA, chloroplastic	Ribosome biogenesis;RNA transport
TraesCS6A01G097100	Sec14p-like phosphatidylinositol transfer family protein	Aminoacyl-tRNA biosynthesis
TraesCS2D01G128500	Nucleolar family protein	Ribosome biogenesis
TraesCS1D01G435600	Cytochrome b6-f complex subunit 6	Ribosome
TraesCS7A01G145700	60S ribosomal protein L39	Ribosome
TraesCS2D01G430500	60S ribosomal protein L7	Ribosome
TraesCS1A01G169100	30S ribosomal protein S18	Ribosome
TraesCS2B01G325600	Regulator of nonsense transcripts UPF3	mRNA surveillance;RNA transport
TraesCS3B01G306000	50S ribosomal protein L13	Ribosome
TraesCS3B01G564200	RNA binding protein	mRNA surveillance;RNA transport
TraesCS3D01G022200	Alanine--tRNA ligase	Aminoacyl-tRNA biosynthesis
TraesCS6D01G401900	ATP-dependent RNA helicase	mRNA surveillance;RNA transport
TraesCS2A01G390500	Casein kinase II subunit beta	Ribosome biogenesis
TraesCS3D01G053200	50S ribosomal protein L20	Ribosome
TraesCS3A01G181100	Sec14p-like phosphatidylinositol transfer family protein	mRNA surveillance
TraesCS6A01G204400	RNA-binding protein	RNA transport
TraesCS5A01G469300	40S ribosomal protein S26	Ribosome
TraesCS7A01G014100	50S ribosomal protein L9	Ribosome
TraesCS1A01G129100	40S ribosomal protein S7	Ribosome
TraesCS4D01G168600	ATP-dependent zinc metalloprotease FtsH 1	RNA transport
TraesCS6A01G116200	ATP-dependent RNA helicase	RNA transport
TraesCS4D01G282100	Serine/threonine-protein phosphatase	mRNA surveillance
TraesCS6A01G187800	Serine/threonine-protein phosphatase 2A 55 kDa regulatory subunit B	mRNA surveillance
TraesCS5D01G175100	GBF-interacting protein 1, putative isoform 1	Ribosome
TraesCS5A01G178500	Myb family transcription factor APL	RNA transport
TraesCS5B01G088700	Importin subunit beta-1	RNA transport
TraesCS7B01G205000	Tyrosine--tRNA ligase	Aminoacyl-tRNA biosynthesis
TraesCS2D01G170600	40S ribosomal protein S6	Ribosome
TraesCS6D01G168300	Nuclear pore complex protein NUP205	RNA transport
TraesCS3B01G276000	IQ domain-containing protein	mRNA surveillance
TraesCS4D01G255000	F-box protein	Aminoacyl-tRNA biosynthesis
TraesCS3D01G186000	Sec14p-like phosphatidylinositol transfer family protein	mRNA surveillance
TraesCS1B01G342200	Proline--tRNA ligase	Aminoacyl-tRNA biosynthesis
TraesCS5B01G194400	Eukaryotic translation initiation factor 3 subunit I	RNA transport
TraesCS2A01G110500	60S ribosomal protein L22, putative	Ribosome
TraesCS4A01G107700	Elongation factor 1-alpha	RNA transport
TraesCS5D01G123000	Protein reticulata-related 1, chloroplastic	Ribosome biogenesis;RNA transport
TraesCS4B01G127300	Ribonucleases P/MRP protein subunit POP1	Ribosome biogenesis;RNA transport
TraesCS2D01G379700	60S ribosomal protein L14, putative	Ribosome
TraesCS6A01G225200	Lysine--tRNA ligase	Aminoacyl-tRNA biosynthesis
TraesCS2A01G511400	Eukaryotic translation initiation factor 3 subunit I	RNA transport
TraesCS7A01G489700	Glutamine--tRNA ligase	Aminoacyl-tRNA biosynthesis
TraesCS3B01G211200	Sec14p-like phosphatidylinositol transfer family protein	mRNA surveillance
TraesCS4D01G339500	60S ribosomal protein L21	Ribosome
TraesCS7D01G147000	60S ribosomal protein L39	Ribosome
TraesCS7B01G271400	40S ribosomal protein S24	Ribosome
TraesCS2A01G354900	Eukaryotic translation initiation factor 4G-like protein	RNA transport
TraesCS5D01G380500	Elongation factor	Ribosome biogenesis
TraesCS2D01G087300	Eukaryotic translation initiation factor 2 subunit alpha	RNA transport
TraesCS2B01G078200	40S ribosomal protein S6	Ribosome
TraesCS3D01G231200	Zinc finger CCCH domain protein	RNA transport
TraesCS1A01G443400	ATP-dependent RNA helicase	mRNA surveillance;RNA transport
TraesCS3D01G113800	Glutamine--tRNA ligase	Aminoacyl-tRNA biosynthesis
TraesCS4D01G306200	Cytoplasmic FMR1-interacting	RNA transport
TraesCS4B01G299100	40S ribosomal protein SA	Ribosome
TraesCS7A01G331700	60S ribosomal protein L27	Ribosome
TraesCS2D01G240400	THO complex subunit 4	mRNA surveillance;RNA transport
TraesCSU01G106800	50S ribosomal protein L14	Ribosome
TraesCS3A01G372600	Ribosomal protein	Ribosome
TraesCS1D01G242600	Protein RETICULATA, chloroplastic	Ribosome biogenesis;RNA transport
TraesCS3D01G201200	Nucleolar RNA binding protein	Ribosome biogenesis
TraesCS2D01G235900	Asparagine-tRNA ligase	Aminoacyl-tRNA biosynthesis
TraesCS5B01G044500	60S ribosomal protein L35	Ribosome
TraesCS3D01G325800	50S ribosomal protein L34	Ribosome
TraesCS4D01G167200	Nuclear cap-binding protein subunit 1	mRNA surveillance;RNA transport
TraesCS2B01G375100	50S ribosomal protein L23	Ribosome
TraesCS5B01G237900	50S ribosomal protein L4	Ribosome
TraesCS5D01G109400	Phenylalanine--tRNA ligase alpha subunit	Aminoacyl-tRNA biosynthesis
TraesCS3B01G178200	ATP-dependent zinc metalloprotease FtsH	RNA transport
TraesCS5D01G326000	60S ribosomal protein L44	Ribosome
TraesCS1A01G112500	Ribosomal protein	Ribosome
TraesCS3B01G194400	Leucine--tRNA ligase	Aminoacyl-tRNA biosynthesis
TraesCS5A01G279100	60S ribosomal protein L32	Ribosome
TraesCS2B01G257600	RING/FYVE/PHD zinc finger protein, putative	Ribosome
TraesCS7D01G260500	50S ribosomal protein L22	Ribosome
TraesCS5D01G462800	60S ribosomal protein L7	Ribosome
TraesCSU01G007300	Casein kinase II subunit beta	Ribosome biogenesis
TraesCS6B01G125600	Sec14p-like phosphatidylinositol transfer family protein	Aminoacyl-tRNA biosynthesis
TraesCS2A01G108900	Ribosomal protein L19	Ribosome
TraesCS5A01G182300	Purple acid phosphatase	mRNA surveillance
TraesCS2D01G248600	Proline--tRNA ligase	Aminoacyl-tRNA biosynthesis
TraesCS4A01G408000	Cysteine--tRNA ligase	Aminoacyl-tRNA biosynthesis
TraesCS7D01G278500	Ribosomal protein	Ribosome

## Sheet: Table S5
Table S5. KEGG enrichment of different groups of m6A-containing genes
Map_id	Class	Pathway	Term	m6A	5UTR	Start_codon	CDS	Stop_codon	3UTR
361	Metabolism	Xenobiotics biodegradation and metabolism	Chlorocyclohexane and chlorobenzene degradation	1	1	0.0470462	1	1	1
563	Metabolism	Glycan biosynthesis and metabolism	Glycosylphosphatidylinositol(GPI)-anchor biosynthesis	1	1	1	0.0310156	1	1
410	Metabolism	Metabolism of other amino acids	beta-Alanine metabolism	1	1	1	1	0.011089	1
630	Metabolism	Carbohydrate metabolism	Glyoxylate and dicarboxylate metabolism	3.41845e-09	1	1	1	0	5.96209e-07
540	Metabolism	Glycan biosynthesis and metabolism	Lipopolysaccharide biosynthesis	0.0036743	1	0.0402082	0.0171303	1	0.00281497
4151	Environmental Information Processing	Signal transduction	PI3K-Akt signaling pathway	1	1	0.0402082	0.0180848	1	1
4111	Cellular Processes	Cell growth and death	Cell cycle - yeast	0.0230541	0.0273754	1	0.00141826	1	1
4011	Environmental Information Processing	Signal transduction	MAPK signaling pathway - yeast	1	4.66866e-05	0.0400413	1	1	1
1120	Metabolism	Global and overview maps	Microbial metabolism in diverse environments	5.30023e-10	1	1	1	0	0.0444155
785	Metabolism	Metabolism of cofactors and vitamins	Lipoic acid metabolism	1	1	1	1	0.014893	1
4075	Environmental Information Processing	Signal transduction	Plant hormone signal transduction	1	0.0178709	1	1	1	1
3013	Genetic Information Processing	Translation	RNA transport	0	0.00428905	0.01152	0	4.0035e-07	0.00176764
3450	Genetic Information Processing	Replication and repair	Non-homologous end-joining	0.0036743	1	1	0.00934	0.0449358	1
720	Metabolism	Energy metabolism	Carbon fixation pathways in prokaryotes	0	1	1	0.000250976	0	0.00153921
770	Metabolism	Metabolism of cofactors and vitamins	Pantothenate and CoA biosynthesis	1	0.036119	1	1	0.00754521	1.84809e-05
400	Metabolism	Amino acid metabolism	Phenylalanine, tyrosine and tryptophan biosynthesis	0.000277373	1	1	0.0379446	0.000260892	1
565	Metabolism	Lipid metabolism	Ether lipid metabolism	1	1	1	1	0.0337058	1
4024	Environmental Information Processing	Signal transduction	cAMP signaling pathway	1	1	1	1	0.0411711	1
730	Metabolism	Metabolism of cofactors and vitamins	Thiamine metabolism	1	0.0178709	1	1	1	1
3050	Genetic Information Processing	Folding, sorting and degradation	Proteasome	0	1	1	0.00377563	0	0.000317485
190	Metabolism	Energy metabolism	Oxidative phosphorylation	8.77975e-11	1	1.0642e-10	1	0	5.96209e-07
514	Metabolism	Glycan biosynthesis and metabolism	Other types of O-glycan biosynthesis	0.00923143	1	1	0.00608971	1	0.000768816
3040	Genetic Information Processing	Transcription	Spliceosome	0	1	0.0400413	7.04797e-12	0	6.68874e-07
4071	Environmental Information Processing	Signal transduction	Sphingolipid signaling pathway	1	1	1	1	1	0.040639
3420	Genetic Information Processing	Replication and repair	Nucleotide excision repair	0.00252073	1	1	0.0195317	1	0.000771999
4113	Cellular Processes	Cell growth and death	Meiosis - yeast	1	1	1	0.00624166	1	1
780	Metabolism	Metabolism of cofactors and vitamins	Biotin metabolism	0.0035054	1	1	0.0460442	0.00123036	0.0459316
4152	Environmental Information Processing	Signal transduction	AMPK signaling pathway	0.00299635	1	1	0.00534221	1	1
4962	Organismal Systems	Excretory system	Vasopressin-regulated water reabsorption	1	0.0457854	1	1	0.0303332	1
340	Metabolism	Amino acid metabolism	Histidine metabolism	0.0014146	1	0.0470462	1	7.49978e-05	1
604	Metabolism	Glycan biosynthesis and metabolism	Glycosphingolipid biosynthesis - ganglio series	0.0407011	1	1	0.0299223	1	1
4110	Cellular Processes	Cell growth and death	Cell cycle	1	1	1	0.00136738	1	1
51	Metabolism	Carbohydrate metabolism	Fructose and mannose metabolism	1	1	1	1	0.00402304	1
100	Metabolism	Lipid metabolism	Steroid biosynthesis	0.028373	1	0.0400413	1	1	0.040639
3010	Genetic Information Processing	Translation	Ribosome	0	0.00108444	0	1	0	5.21708e-07
290	Metabolism	Amino acid metabolism	Valine, leucine and isoleucine biosynthesis	1	1	1	1	0.0402368	0.000258286
52	Metabolism	Carbohydrate metabolism	Galactose metabolism	1	0.036119	0.0470462	1	1	1
260	Metabolism	Amino acid metabolism	Glycine, serine and threonine metabolism	0.028373	1	1	1	0.00141284	0.0207631
562	Metabolism	Carbohydrate metabolism	Inositol phosphate metabolism	0.00923143	1	1	0.0269979	0.00508284	1
4070	Environmental Information Processing	Signal transduction	Phosphatidylinositol signaling system	1	1	1	0.0202773	1	1
909	Metabolism	Metabolism of terpenoids and polyketides	Sesquiterpenoid and triterpenoid biosynthesis	0.0125997	1	1	0.000975958	1	1
3030	Genetic Information Processing	Replication and repair	DNA replication	0.000873333	1	1	0.00119626	1	0.0117373
970	Genetic Information Processing	Translation	Aminoacyl-tRNA biosynthesis	0.0251966	1	1	1	0.00672817	1
4966	Organismal Systems	Excretory system	Collecting duct acid secretion	0	0.0178709	1	0.000725535	0	6.77731e-09
270	Metabolism	Amino acid metabolism	Cysteine and methionine metabolism	2.97938e-06	1	1	0.00214412	1.07236e-05	1
1040	Metabolism	Lipid metabolism	Biosynthesis of unsaturated fatty acids	1	1	1	1	0.000955849	1
20	Metabolism	Carbohydrate metabolism	Citrate cycle (TCA cycle)	0	1	1	0.0169546	0	8.70553e-08
531	Metabolism	Glycan biosynthesis and metabolism	Glycosaminoglycan degradation	0.0018045	1	1	0.00672925	0.0208229	1
4742	Organismal Systems	Sensory system	Taste transduction	1	1	1	0.0195317	1	1
4380	Organismal Systems	Development	Osteoclast differentiation	1	0.0214256	1	1	1	1
71	Metabolism	Lipid metabolism	Fatty acid degradation	9.32587e-16	1	1	0.000439315	0	0.00833309
280	Metabolism	Amino acid metabolism	Valine, leucine and isoleucine degradation	7.72628e-10	1	1	0.00136738	9.87554e-10	1
3430	Genetic Information Processing	Replication and repair	Mismatch repair	0.0109613	1	1	0.0366326	1	0.00546479
550	Metabolism	Glycan biosynthesis and metabolism	Peptidoglycan biosynthesis	0.0109155	1	1	0.00136738	1	1
650	Metabolism	Carbohydrate metabolism	Butanoate metabolism	0.0355645	1	1	1	0.000500809	0.011289
261	Metabolism	Biosynthesis of other secondary metabolites	Monobactam biosynthesis	0.0278457	1	1	1	0.0382217	1
4330	Environmental Information Processing	Signal transduction	Notch signaling pathway	1	0.0292125	1	1	1	1
623	Metabolism	Xenobiotics biodegradation and metabolism	Toluene degradation	1	1	0.0470462	1	1	1
1230	Metabolism	Global and overview maps	Biosynthesis of amino acids	7.66454e-11	1	1	1	3.80648e-15	0.00359217
4010	Environmental Information Processing	Signal transduction	MAPK signaling pathway	0.0462443	0.0464585	1	1	1	1
603	Metabolism	Glycan biosynthesis and metabolism	Glycosphingolipid biosynthesis - globo series	1	1	1	1	0.00402304	1
362	Metabolism	Xenobiotics biodegradation and metabolism	Benzoate degradation	0.000295872	1	1	0.0267463	8.80261e-05	0.0230756
364	Metabolism	Xenobiotics biodegradation and metabolism	Fluorobenzoate degradation	1	1	0.0435095	1	1	1
53	Metabolism	Carbohydrate metabolism	Ascorbate and aldarate metabolism	1	1	1	1	0.0317347	1
4512	Environmental Information Processing	Signaling molecules and interaction	ECM-receptor interaction	1	1	1	0.0398099	1	1
3022	Genetic Information Processing	Transcription	Basal transcription factors	0.000259713	1	0.0400413	0.00136738	1	0.0234766
4530	Cellular Processes	Cellular community	Tight junction	0.000256766	1	1	0.00103782	1	0.0217706
4146	Cellular Processes	Transport and catabolism	Peroxisome	1.02848e-10	1	1	0.00790429	1.61648e-13	0.00554371
4630	Environmental Information Processing	Signal transduction	Jak-STAT signaling pathway	1	1	1	0.00141826	1	1
1130	Metabolism	Global and overview maps	Biosynthesis of antibiotics	0	1	1	0.00393114	0	5.02328e-06
61	Metabolism	Lipid metabolism	Fatty acid biosynthesis	0.00620999	1	1	0.0171303	0.0017285	0.0431733
680	Metabolism	Energy metabolism	Methane metabolism	0.0007018	1	1	1	0.000131916	1
240	Metabolism	Nucleotide metabolism	Pyrimidine metabolism	9.92853e-05	1	1	0.000516347	1	0.029336
510	Metabolism	Glycan biosynthesis and metabolism	N-Glycan biosynthesis	5.16799e-06	1	1	0.000516347	0.003073	0.0209355
1200	Metabolism	Global and overview maps	Carbon metabolism	0	1	1	0.0412744	0	0.000771999
30	Metabolism	Carbohydrate metabolism	Pentose phosphate pathway	1	1	1	1	0.00126473	1
983	Metabolism	Xenobiotics biodegradation and metabolism	Drug metabolism - other enzymes	1	0.00428905	0.0470462	1	0.0317347	1
4120	Genetic Information Processing	Folding, sorting and degradation	Ubiquitin mediated proteolysis	0.000375128	1	1	1	5.50841e-05	8.52797e-08
401	Metabolism	Biosynthesis of other secondary metabolites	Novobiocin biosynthesis	1	1	0.0402082	1	1	1
1212	Metabolism	Global and overview maps	Fatty acid metabolism	0.000342327	1	1	1	2.5253e-07	0.0136343
4145	Cellular Processes	Transport and catabolism	Phagosome	4.20776e-10	1	1	0.0018109	6.944e-10	0.00176764
250	Metabolism	Amino acid metabolism	Alanine, aspartate and glutamate metabolism	7.38405e-10	1	1	3.58877e-07	0.000203044	0.0107642
471	Metabolism	Metabolism of other amino acids	D-Glutamine and D-glutamate metabolism	1	1	1	1	1	0.0403016
620	Metabolism	Carbohydrate metabolism	Pyruvate metabolism	2.1306e-13	1	0.0476713	0.00676727	1.36643e-15	0.00271128
4130	Genetic Information Processing	Folding, sorting and degradation	SNARE interactions in vesicular transport	0.00173834	0.0464585	0.0400413	1	0.00176397	0.000591889
4360	Organismal Systems	Development	Axon guidance	1	0.0309405	1	1	1	1
710	Metabolism	Energy metabolism	Carbon fixation in photosynthetic organisms	0.000207969	1	1	1	1.08864e-08	0.0189967
1210	Metabolism	Global and overview maps	2-Oxocarboxylic acid metabolism	2.10602e-05	1	1	0.018373	2.26761e-06	3.3098e-05
4142	Cellular Processes	Transport and catabolism	Lysosome	0.00272088	1	1	0.0123105	0.00466852	0.00122983
750	Metabolism	Metabolism of cofactors and vitamins	Vitamin B6 metabolism	1	1	1	1	0.0262656	1
3060	Genetic Information Processing	Folding, sorting and degradation	Protein export	0.00162739	1	1	0.0415571	0.000176294	0.0109472
4139	Cellular Processes	Transport and catabolism	Regulation of mitophagy - yeast	5.3371e-06	1	1	0.00624166	0.000131916	0.00637433
4112	Cellular Processes	Cell growth and death	Cell cycle - Caulobacter	4.99567e-06	1	0.000316781	9.60568e-06	0.0192734	1
4072	Environmental Information Processing	Signal transduction	Phospholipase D signaling pathway	0.0484996	1	1	1	0.0141204	1
4710	Organismal Systems	Environmental adaptation	Circadian rhythm	0.0352647	1	0.00317761	1	1	1
513	Metabolism	Glycan biosynthesis and metabolism	Various types of N-glycan biosynthesis	1.20072e-05	1	1	0.00136738	0.000890307	0.0234766
910	Metabolism	Energy metabolism	Nitrogen metabolism	1	0.0178709	0.01152	1	1	1
72	Metabolism	Lipid metabolism	Synthesis and degradation of ketone bodies	0.00104084	1	1	1	5.50841e-05	1
4320	Organismal Systems	Development	Dorso-ventral axis formation	1	1	1	0.0375753	1	1
4144	Cellular Processes	Transport and catabolism	Endocytosis	1.9761e-08	1	1	0.00520783	4.18608e-10	0.00554371
760	Metabolism	Metabolism of cofactors and vitamins	Nicotinate and nicotinamide metabolism	0.00622217	1	1	1	0.000124279	1
520	Metabolism	Carbohydrate metabolism	Amino sugar and nucleotide sugar metabolism	1	0.0292125	1	1	1	1
230	Metabolism	Nucleotide metabolism	Purine metabolism	0.000338127	1	1	0.000632126	1	0.0207631
4964	Organismal Systems	Excretory system	Proximal tubule bicarbonate reclamation	1	1	1	1	0.00851403	0.0475979
3015	Genetic Information Processing	Translation	mRNA surveillance pathway	0.0258481	1	1	0.0415571	0.047853	0.0359732
4370	Environmental Information Processing	Signal transduction	VEGF signaling pathway	1	0.0178709	1	1	1	0.040639
4140	Cellular Processes	Transport and catabolism	Regulation of autophagy	0.00075302	1	0.0160993	1	0.014893	1
450	Metabolism	Metabolism of other amino acids	Selenocompound metabolism	0.0109613	1	1	0.00608971	1	1
4068	Environmental Information Processing	Signal transduction	FoxO signaling pathway	0.00158021	1	0.0137082	0.00676727	1	0.018812
670	Metabolism	Metabolism of cofactors and vitamins	One carbon pool by folate	0.000168726	1	1	1	4.54898e-06	1
4141	Genetic Information Processing	Folding, sorting and degradation	Protein processing in endoplasmic reticulum	3.39123e-15	1	0.0470462	1.53494e-06	1.08864e-08	0.000113652
300	Metabolism	Amino acid metabolism	Lysine biosynthesis	0.000375128	1	0.0159484	0.0186014	0.0169654	1
310	Metabolism	Amino acid metabolism	Lysine degradation	0.00748343	1	1	0.0241321	0.00118615	1
3020	Genetic Information Processing	Transcription	RNA polymerase	0.0492396	1	1	0.00136738	1	1
254	Metabolism	Biosynthesis of other secondary metabolites	Aflatoxin biosynthesis	0.00446006	1	1	0.00296849	0.0234085	1
900	Metabolism	Metabolism of terpenoids and polyketides	Terpenoid backbone biosynthesis	1	1	1	1	0.00754521	1
523	Metabolism	Metabolism of terpenoids and polyketides	Polyketide sugar unit biosynthesis	0.00249778	1	1	1	0.00045546	1
2010	Environmental Information Processing	Membrane transport	ABC transporters	1	1	1	0.000223331	1	1
4960	Organismal Systems	Excretory system	Aldosterone-regulated sodium reabsorption	1	0.0178709	1	1	1	1
10	Metabolism	Carbohydrate metabolism	Glycolysis / Gluconeogenesis	4.11218e-08	1	1	1	7.0266e-12	1
3008	Genetic Information Processing	Translation	Ribosome biogenesis in eukaryotes	8.70415e-14	1	1	9.52942e-07	1.08864e-08	2.46538e-05
220	Metabolism	Amino acid metabolism	Arginine biosynthesis	2.88044e-06	0.0457854	1	0.00318842	0.000440286	0.0107642
640	Metabolism	Carbohydrate metabolism	Propanoate metabolism	1.94222e-10	1	1	0.000248712	1.08864e-08	1
4540	Cellular Processes	Cellular community	Gap junction	0.00412804	1	1	0.0142181	0.0151345	1
3018	Genetic Information Processing	Folding, sorting and degradation	RNA degradation	0.00075302	1	1	0.0123105	0.0173947	0.00988077
1100	Metabolism	Global and overview maps	Metabolic pathways	0.0355645	1	1	1	9.39412e-07	1
3440	Genetic Information Processing	Replication and repair	Homologous recombination	0.0351341	1	1	1	1	1
330	Metabolism	Amino acid metabolism	Arginine and proline metabolism	1	1	1	1	0.0401083	1
195	Metabolism	Energy metabolism	Photosynthesis	1	1	0.00317761	1	1	1

## Sheet: Table S6
Table S6. PHASI loci of hexaploid wheat
Chr	Start	End	PhasiID	Size (nt)	Phasi Score	Abundance of representative phasi RNA (reads/million rRNA)	Representative phasi RNA
chr1A	9118087	9118207	chr1A_9118087_9118207_24	24	64.8	2.68	GTGATTGCAACATGATTGACGGGG
chr1B	458891408	458891528	chr1B_458891408_458891528_24	24	55	6.42	ACACGCCGGCCCTGTATAAATGGG
chr1D	46732413	46732557	chr1D_46732413_46732557_24	24	61.53	398.16	GATGCGGCATCGTTCGATCGGAAT
chr7B	549079544	549079616	chr7B_549079544_549079616_24	24	50.54	5.89	CAGTAGCACCGACTGATCCCCCAC
chr5B	521678892	521678988	chr5B_521678892_521678988_24	24	94.04	62.08	GCTCGTACATCCTTGACTTGCAGA
chr3B	755604279	755604327	chr3B_755604279_755604327_24	24	62.31	49.77	CGCGAACAGGCTGTCAACGCACGT
chr7D	364874012	364874084	chr7D_364874012_364874084_24	24	60	2.14	AGCTCAGCTTGAACAGGAAGATAT
chr3A	481567671	481567743	chr3A_481567671_481567743_24	24	53.49	23.55	CACTGGCAAGACCAACATCACGAT
chr1D	59531002	59531098	chr1D_59531002_59531098_24	24	58.08	52.98	AGTAAGAGAGAGCTACTACTAGTT
chr7B	415380423	415380495	chr7B_415380423_415380495_24	24	53.55	206.57	AATCTACATTCGTCGTGGGACGTG
chr6B	530718549	530718669	chr6B_530718549_530718669_24	24	51.99	4.28	CCTCCCGGTCTGTTGGCTTTGCTT
chr5D	193197415	193197559	chr5D_193197415_193197559_24	24	52.68	15.52	CGATCCGACGCTCATGGTAGAGGT
chr3A	13322529	13322601	chr3A_13322529_13322601_24	24	85.05	186.77	GGAAACTTGAGCTCTCGAAAGACC
chr1B	458891415	458891511	chr1B_458891415_458891511_24	24	55.43	6.42	ACACGCCGGCCCTGTATAAATGGG
chr5B	520592929	520593025	chr5B_520592929_520593025_24	24	73.46	7.49	TAAGTGGTACTGCACAAATGGCAT
chr3D	267522902	267522998	chr3D_267522902_267522998_24	24	54.94	42.81	GTTCACCACTGCTACATGCACATG
chr1B	438327546	438327666	chr1B_438327546_438327666_24	24	95.7	38.53	TTTCGTCTTGTGTTGCAACTCAGG
chr6B	125639965	125640109	chr6B_125639965_125640109_24	24	69.73	24.62	GATGCGCGAGACAACAACAACAGT
chr3D	29889378	29889426	chr3D_29889378_29889426_24	24	58.85	205.5	CCTGACCAGCTACTTTCCCGAGGT
chr6A	281703846	281703888	chr6A_281703846_281703888_21	21	113.61	90.98	TATATGTCTGACTTGAATGTG
chr6D	34922443	34922563	chr6D_34922443_34922563_24	24	50.65	44.95	GATCGGACCATAGATAGGACTAAC
chr1A	20430273	20430321	chr1A_20430273_20430321_24	24	65.02	16.05	GACGCCAAAAGCAAGAGATCGGAT
chr3A	572331364	572331460	chr3A_572331364_572331460_24	24	99.93	25.15	CTGGACGGTGCGAACGACGAGGAG
chr3D	228883462	228883582	chr3D_228883462_228883582_24	24	56.42	61.54	TCTGCCATCCGGCGACCCGACAAT
chr3B	31795614	31795734	chr3B_31795614_31795734_24	24	57.2	31.57	AGACTGTTCGATCTGAAGTATTGC
chr1D	6315732	6315756	chr1D_6315732_6315756_24	24	50.63	156.8	TAAAGGCAAGAAGAATAAATCGGC
chr4A	514234080	514234164	chr4A_514234080_514234164_21	21	55.74	17.66	CGAGTGCCTCACGCCGACCGC
chr7B	7240681	7240777	chr7B_7240681_7240777_24	24	53.42	32.11	GCTCGTATGAGGCAGCTGCAGTGT
chr5B	468852338	468852530	chr5B_468852338_468852530_24	24	61.5	64.75	CGGATCTTCATGAACAATGGCTAG
chr2D	14407495	14407591	chr2D_14407495_14407591_24	24	59.88	27.83	AAATACGATTGTCGAGGACGAGGG
chr1A	347024	347096	chr1A_347024_347096_24	24	195.21	363.91	CCTAAGATGAGCTCAACGAGAACA
chr7A	33247459	33247555	chr7A_33247459_33247555_24	24	93.05	33.71	ACTGGAGATCTACATTTCGGCCAC
chr3B	548318512	548318608	chr3B_548318512_548318608_24	24	52.1	42.28	AGAGGATCATGCTGCGAACCAGTG
chr6D	2193076	2193220	chr6D_2193076_2193220_24	24	51.09	77.06	ATGAGGTCAACTTCAACACTTCCG
chr5A	30058366	30058510	chr5A_30058366_30058510_24	24	51.73	16.59	CCAAAGGTTCATTGCTATGCGAAT
chr1D	75505776	75505944	chr1D_75505776_75505944_24	24	92.57	16.05	ACCGGAGTGCAGTGAGCCAGAAGC
chr3D	254791951	254792047	chr3D_254791951_254792047_24	24	76.02	51.91	ATCCTCTTTTTCTCACAGTGTATG
chr5D	448929686	448929812	chr5D_448929686_448929812_21	21	60.11	29.97	ATATACGATTGTTGCTGAGGT
chr7B	413250910	413250934	chr7B_413250910_413250934_24	24	57.84	15.52	AGAGCTCCACGTCATCAACGGCCT
chr2A	4319160	4319280	chr2A_4319160_4319280_24	24	151.32	95.26	CTTCGTTCTTACAACTCCATAGCT
chr2A	4319133	4319301	chr2A_4319133_4319301_24	24	78.96	95.26	CTTCGTTCTTACAACTCCATAGCT
chr6B	66451294	66451366	chr6B_66451294_66451366_24	24	72.45	40.67	TTCATCTCTCTGAAACACCGGACT
chr1B	388457172	388457268	chr1B_388457172_388457268_24	24	53.04	5.35	GCTTCTACGGTCACTCACCTTCTC
chr1A	125942854	125942974	chr1A_125942854_125942974_24	24	68.81	21.41	CAGGTCGCATAAGTTGATGTAGAT
chr5D	144872732	144872852	chr5D_144872732_144872852_24	24	84.81	80.27	CCTACGTACGACCAACGAAGAGGT
chr2A	458852326	458852446	chr2A_458852326_458852446_24	24	97.67	6.42	GGAGAGCAAGAGGATAATAGTCCG
chr5D	430537535	430537607	chr5D_430537535_430537607_24	24	75.05	17.66	TGTCTTGGCGGATTGCTACCACTT
chr3D	43670367	43670463	chr3D_43670367_43670463_24	24	50.82	12.31	AAGATATGACTGTAGAACGCGTGG
chr1D	75505924	75505996	chr1D_75505924_75505996_24	24	60.25	65.29	GATAAAATGTAGAAGGCAAGGGGA
chr4A	75217291	75217387	chr4A_75217291_75217387_24	24	58.27	11.77	ACTCCCGACTCAATGCTCAAGGCT
chr4A	579677559	579677703	chr4A_579677559_579677703_24	24	77.59	64.22	CATGTCCACGCTGAAGATCAGGCT
chr6B	122970	123042	chr6B_122970_123042_24	24	54.12	24.62	ACTTTGTTCTTTTATCCTGGTCAT
chr1D	59134353	59134401	chr1D_59134353_59134401_24	24	86.58	54.59	CCGATTTATACAGAGCCGGCGTGT
chr2A	71438180	71438276	chr2A_71438180_71438276_24	24	65.64	9.1	AAAAACGTAGTGAGAATTTTTGGT
chr2D	359735856	359735976	chr2D_359735856_359735976_24	24	79.63	18.2	GGTTGATCTGAGTTGCAACACAAC
chr6A	299007084	299007156	chr6A_299007084_299007156_24	24	68.3	10.17	CCTCCAGGGACGTACGATTCATAT
chr6D	423797156	423797303	chr6D_423797156_423797303_21	21	84.54	295.94	ATACGGCATATTAATATCTCT
chr1A	285888	285912	chr1A_285888_285912_21	21	76.51	77.06	ACGAATCCGTGCGACATGGGG
chr2D	28413772	28413844	chr2D_28413772_28413844_24	24	52.31	16.05	GATAGGGACTAGTACAATGCCACC
chr3A	376962105	376962177	chr3A_376962105_376962177_24	24	119.39	112.38	AACCGGACTATGGCCTCGAGACAT
chr7B	415380421	415380469	chr7B_415380421_415380469_24	24	83.31	206.57	AATCTACATTCGTCGTGGGACGTG
chr3B	754693741	754693933	chr3B_754693741_754693933_24	24	68.35	127.9	TCTATTTCCTTGCCGAAGTGCATT
chr3B	51937376	51937448	chr3B_51937376_51937448_24	24	61.68	82.41	CTTCGATCATATAGATGCTTGTAT
chr1B	397772747	397772771	chr1B_397772747_397772771_24	24	52.84	23.55	AGAATAGTGTAGCTCGTCTAGACG
chr7B	415380397	415380445	chr7B_415380397_415380445_24	24	114.08	206.57	AATCTACATTCGTCGTGGGACGTG
chr7B	543376525	543376669	chr7B_543376525_543376669_24	24	50.04	20.87	TCTCCCACAAAGGTCATAGTCAAC
chr6D	2192460	2192556	chr6D_2192460_2192556_24	24	53.25	54.05	ATCAAATCGAGGCACAAAAACGTG
chr2A	516998856	516998928	chr2A_516998856_516998928_24	24	62.11	13.38	AGTGGTGTTCATGTAGTCCTACAT
chrUn	45548673	45548745	chrUn_45548673_45548745_24	24	62.45	104.89	AATGTGCGTGTGCGATCTATGACC
chr2D	28059059	28059107	chr2D_28059059_28059107_24	24	104.43	63.15	GCTAGTACAATGCCAACAAAACAT
chr1B	133104381	133104525	chr1B_133104381_133104525_24	24	61.6	4.28	AGGTTGTTTAAGCTGACATGGACA
chr6A	305082856	305082928	chr6A_305082856_305082928_24	24	84.55	16.05	CATCTACACCGAAAGTGGGAAGGT
chr7D	18396140	18396164	chr7D_18396140_18396164_24	24	66.78	33.71	ACTCTGTCCACAAACGATTATAAT
chr2A	2390258	2390330	chr2A_2390258_2390330_24	24	57.26	11.77	GCACTGCTTTATCCACAGGGACCT
chr7D	334248418	334248586	chr7D_334248418_334248586_24	24	75.13	51.91	AGATCTCCTACTCACAACTGAGGT
chr7D	5668419	5668491	chr7D_5668419_5668491_24	24	70.65	51.38	GCCACATGAGCTCTGTTTTTCCCG
chr2D	5873290	5873386	chr2D_5873290_5873386_24	24	99.37	52.98	AACTCACTAGCTTCTGAAGAAACT
chr6D	427752062	427752134	chr6D_427752062_427752134_24	24	62.7	12.84	GAAGCAAGAGTTCAGAGATCCACG
chr3D	267522318	267522462	chr3D_267522318_267522462_24	24	50.75	29.43	AGATTTTGGGGACTAAAACAACCA
chr2A	200972493	200972541	chr2A_200972493_200972541_24	24	77.77	32.11	AATGATGACAAGTGGGAAAGACGT
chr5D	184393126	184393294	chr5D_184393126_184393294_24	24	59.41	25.69	GACTCTGGCTTCTACCCGACACCT
chr4A	566178206	566178302	chr4A_566178206_566178302_24	24	51.13	29.43	GGCTTGTTCCAGAAGCTCAAAACT
chr1D	62218533	62218605	chr1D_62218533_62218605_24	24	114.59	5.89	CCTTCATTGTTGCAGCGGTCTTCT
chr5D	190404740	190404908	chr5D_190404740_190404908_24	24	220.27	364.44	ACGTCTCGATAGTTCACGTCAGTT
chr3B	31795656	31795776	chr3B_31795656_31795776_24	24	50.39	31.57	AGACTGTTCGATCTGAAGTATTGC
chr3B	687181493	687181613	chr3B_687181493_687181613_24	24	56.21	12.31	AAAGTAGTGTTGCCTGGAGGGATT
chr6B	506121411	506121507	chr6B_506121411_506121507_24	24	56.44	37.46	ACGATATCTAGAACCAACGCCGTG
chr1B	111099032	111099074	chr1B_111099032_111099074_21	21	54.03	72.78	ACGAATCCGTGCGACATGGGG
chr6D	372955520	372955616	chr6D_372955520_372955616_24	24	70.94	13.38	CTGACTACGTCACTGGACGAGAGC
chr6D	26372903	26372975	chr6D_26372903_26372975_24	24	78.89	46.56	ATAATCTGTAGCAGCCACCATCGC
chr5B	522793643	522793715	chr5B_522793643_522793715_24	24	65.91	18.2	GCTCTCATGAAGCTTCAGCCGCTT
chr6A	15711236	15711332	chr6A_15711236_15711332_24	24	50.24	18.2	CGCAACAAGGACCACATGTGACGT
chr6D	417897893	417897989	chr6D_417897893_417897989_24	24	50.78	5.35	GGTTTCTAACCAGTTCCGACGAAT
chr7D	307009595	307009691	chr7D_307009595_307009691_24	24	82.43	6.96	GACTCAACTTCAAATCAGTGCGAT
chr5D	3745370	3745442	chr5D_3745370_3745442_24	24	58.37	2.68	CAAAAGCAACATATATAACAGTAG
chr2D	7129875	7129971	chr2D_7129875_7129971_24	24	51.42	19.27	ATGTGTGATGTTACCCATAGCGAG
chr2D	363639237	363639333	chr2D_363639237_363639333_24	24	58.25	56.19	GCTCGTCTATCTACATGGTCGCGC
chr3B	1452795	1452867	chr3B_1452795_1452867_24	24	77.08	26.22	ACGAGCTGATTCGGGATGGATTTT
chr2A	634822977	634823145	chr2A_634822977_634823145_24	24	52.26	85.63	AGAGACACTGAGGAGCAAAAGAGT
chr7D	53492147	53492267	chr7D_53492147_53492267_24	24	53.15	11.77	ATTCAGTTTTACCTTATTGCAAAC
chr4D	389452562	389452646	chr4D_389452562_389452646_21	21	139.69	179.28	TGCCGACGGGTTCGGGGCCGG
chr1B	459571259	459571355	chr1B_459571259_459571355_24	24	69.37	28.36	CGTGTTTCCATCATATATTGTCCT
chr7D	251403101	251403197	chr7D_251403101_251403197_24	24	53.57	8.03	AATGCCCGTAGTTCATTCTTCCCT
chrUn	280768106	280768130	chrUn_280768106_280768130_24	24	51.12	26.76	AAAGCAATGTAGAAGGGTGGTGGC
chr5B	522793558	522793750	chr5B_522793558_522793750_24	24	77.52	18.2	GCTCTCATGAAGCTTCAGCCGCTT
chr6A	309605854	309605998	chr6A_309605854_309605998_24	24	81.16	143.42	AACAAAATTGAATTGTGAGACGTG
chr1D	62219228	62219276	chr1D_62219228_62219276_24	24	60.04	9.1	GGTTCTCATTGCCGGGATGGCTCT
chr4A	575956754	575956802	chr4A_575956754_575956802_24	24	62.54	41.21	CACCGTGATCGGGAAGAACAGAGC
chr4A	575317175	575317271	chr4A_575317175_575317271_24	24	82.71	20.87	CGAACTTCATCCTGCATTTTGGGC
chrUn	15855202	15855250	chrUn_15855202_15855250_24	24	58.59	22.48	GGCAAACGTCGGGCTGCTTAGGCC
chr6D	423797132	423797279	chr6D_423797132_423797279_21	21	54.52	295.41	TCTGACTTGAATGTGACCGGT
chr6B	522322063	522322183	chr6B_522322063_522322183_24	24	59.74	9.63	CGGGTTAGGATTCTCTGCAGTATT
chr7A	502343049	502343193	chr7A_502343049_502343193_24	24	55.75	11.24	AATCGTGCACCACCGACTAGCTCT
chr3A	437221528	437221648	chr3A_437221528_437221648_24	24	80.82	43.88	GAAAACGGAACCAAACATCACAGT
chr1B	477817243	477817387	chr1B_477817243_477817387_24	24	58.66	105.43	AGTGCATCTCTACTCACTCGTCCG
chr7A	522657002	522657170	chr7A_522657002_522657170_24	24	65.83	8.03	GCCCCCTCCATTCTCCGACGTCCG
chr3B	8741445	8741565	chr3B_8741445_8741565_24	24	52.44	23.55	GCGTGGTAGGTCAGGTTGCAGCTG
chr3D	215325941	215326013	chr3D_215325941_215326013_24	24	50.29	16.59	GCTGTAACACACCGGCGATCGAGG
chr5D	299830605	299830701	chr5D_299830605_299830701_24	24	63.54	48.16	GTCCCGTCTAAGACAGCTTGTAGT
chr5B	484831651	484831795	chr5B_484831651_484831795_24	24	54.05	57.26	ACTGTCGAGGAATGGCCTCCCAAC
chr6D	438292610	438292706	chr6D_438292610_438292706_24	24	51.41	37.46	ATGAAATAGTAGGAATCAGTCAAC
chr1D	64847471	64847543	chr1D_64847471_64847543_24	24	67.09	19.27	GCATCATCAGAATACAAACCGAAT
chr7A	28023544	28023640	chr7A_28023544_28023640_24	24	55.92	10.17	TCTAGCAGATGTCTTCGAGAACCT
chr5D	448930280	448930427	chr5D_448930280_448930427_21	21	156.83	25.69	AGCCAGCAAGTTTGTTTTCCA
chr5B	434940228	434940420	chr5B_434940228_434940420_24	24	65.15	26.22	ACTGTCGCGTCTGGTCTGATGTGC
chr5D	204683092	204683188	chr5D_204683092_204683188_24	24	115.81	125.23	ACTTGATCTCCGGTTGGAATCCGA
chr5D	211214310	211214454	chr5D_211214310_211214454_24	24	111.99	85.63	GTGCTCCTTGTCGATCATAGACCT
chr1A	9118131	9118299	chr1A_9118131_9118299_24	24	52.9	28.9	GCTGAGTCGTGGGTGGTTCATCGT
chr3B	756627024	756627072	chr3B_756627024_756627072_24	24	64.09	20.34	ACGTCACTAAAACCACTGTCAGAA
chr2D	329029530	329029626	chr2D_329029530_329029626_24	24	60.66	68.5	CTACACCGCAGGGCACAGAGAACG
chr2B	441703244	441703364	chr2B_441703244_441703364_24	24	57.17	13.38	AAGGATGTTCTGGAAGATCAAGAA
chr6B	510752683	510752779	chr6B_510752683_510752779_24	24	126.52	12.84	GCTTGGTGGATATTAGCAAGCATT
chr3D	262093593	262093689	chr3D_262093593_262093689_24	24	132.85	46.02	TTCCGCTCTGTATAATTCATCTGC
chr1A	123281197	123281341	chr1A_123281197_123281341_24	24	118.3	65.82	AAAGTTGGAAACGGTTTGAACTGG
chr5D	193197197	193197341	chr5D_193197197_193197341_24	24	58.39	52.98	CTCACAGAACTGGAATGAAAAGCC
chr3B	12465996	12466092	chr3B_12465996_12466092_24	24	59.17	9.1	CCCCGCGTCTCCAGATCCCTATGT
chr6D	67869466	67869538	chr6D_67869466_67869538_24	24	60.77	26.22	ATTATCGAGGAATAGTAGCAAGAC
chr5A	371030015	371030120	chr5A_371030015_371030120_21	21	74.44	37.46	CAAGTGATTTGAGATTCTGCA
chr5B	434940339	434940435	chr5B_434940339_434940435_24	24	54.96	31.04	AGGGTATCTGAAGATGGGCTGCCG
chr2B	26862021	26862141	chr2B_26862021_26862141_24	24	74.41	31.04	GATGTCCTTGATCTTATAATAGGT
chr7A	62754976	62755186	chr7A_62754976_62755186_21	21	265.54	117.2	TAGGTCCTGCGCCTCAGTGTC
chr6B	525059114	525059234	chr6B_525059114_525059234_24	24	56.17	21.94	CGTGGACCGTGACTCATGGAGGGG
chr7A	32585536	32585608	chr7A_32585536_32585608_24	24	50.63	12.31	GAGTGGCGTGCCCACTCAGTCCGT
chr3A	27534886	27535006	chr3A_27534886_27535006_24	24	100.08	44.42	ACTCGGGAGATGTATTGTCTGATG
chr7D	38002072	38002240	chr7D_38002072_38002240_24	24	83.27	115.59	ATTGATTTGCAGAACATTACTATG
chr3D	215325998	215326094	chr3D_215325998_215326094_24	24	70.04	16.59	GCTGTAACACACCGGCGATCGAGG
chr2D	301892882	301893002	chr2D_301892882_301893002_24	24	53.91	8.03	ACGTCCTTAGGCTCCCCGGTCCTA
chr5D	7984880	7984976	chr5D_7984880_7984976_24	24	70.32	33.18	ACACTCTACAGGCATCAAACTCTG
chr7D	328746141	328746213	chr7D_328746141_328746213_24	24	50.78	17.66	GCGGCATCGTTTGGACTTTGGAGT
chr5B	358836357	358836399	chr5B_358836357_358836399_21	21	58.08	14.98	CAACCATATATTCTCCTGAAA
chr5D	160744072	160744168	chr5D_160744072_160744168_24	24	54.41	2.68	AATGTCTTAGTATTAGGTCTGTCC
chr3D	270028995	270029091	chr3D_270028995_270029091_24	24	83.29	11.24	ACTGCTTTAATGGGCTCCTGTTGC
chr6A	23382037	23382181	chr6A_23382037_23382181_24	24	52.78	21.41	ACGTCTTCAACATATGTACTTTTC
chr2D	365308693	365308789	chr2D_365308693_365308789_24	24	62.47	12.31	CGTAGGTATCCTGATCAGATCAAG
chr1D	426449839	426449911	chr1D_426449839_426449911_24	24	59.17	66.36	CGGAAGGATCTCTACCGGCACGTC
chr6B	46837847	46837967	chr6B_46837847_46837967_24	24	69.07	16.05	CCCTTGTCTGGCTCTCCAGTGCCT
chr7A	206006208	206006328	chr7A_206006208_206006328_24	24	52.21	158.41	AGAAAATGCTCTTTCGGTCAATGT
chrUn	49417688	49417784	chrUn_49417688_49417784_24	24	68.61	170.71	ACTCTACAGTTGTCACACACCTGT
chr4D	61062572	61062692	chr4D_61062572_61062692_24	24	57.66	30.5	ACGTGTGATAAGAGGTTTTACAAT
chr3D	7135577	7135697	chr3D_7135577_7135697_24	24	50.85	31.57	CCTCAACTAGCTGACCGGCACAAT
chr1B	417850063	417850135	chr1B_417850063_417850135_24	24	57.56	40.14	AATCCAACTTTTGTCTTGACTACT
chr4D	91076628	91076733	chr4D_91076628_91076733_21	21	168.63	419.56	CCTCGCAAATTCCTTGATTAT
chr3B	572181798	572181894	chr3B_572181798_572181894_24	24	55.03	5.89	TGATCTGAAAAAATTCTGAAGGGT
chr4A	566449965	566450133	chr4A_566449965_566450133_24	24	51.97	36.93	GTGGACTGTGTGCGTTGTGTTAGC
chr2A	4319329	4319449	chr2A_4319329_4319449_24	24	51.85	20.87	TCCTACACTTCTTGCAGACAAGAT
chr1D	77155302	77155374	chr1D_77155302_77155374_24	24	107.29	63.15	ACGTTGCTCAGGTCAAGGCACTTC
chr5D	420708107	420708203	chr5D_420708107_420708203_24	24	64.47	16.59	ACCAAGTTCGACAAGTACGGTTGT
chr3D	263176538	263176634	chr3D_263176538_263176634_24	24	75.17	38	ACTCTTACCCGTTGATCGTCTGCG
chrUn	124956544	124956640	chrUn_124956544_124956640_24	24	56.54	3.75	GGACAAAACCTGGATCGAGTGACC
chr1B	133104224	133104368	chr1B_133104224_133104368_24	24	184.99	141.82	TGTTTTCAGTCAAGATTTACGTCT
chr7B	501040168	501040240	chr7B_501040168_501040240_24	24	88.12	26.76	TATCACTAAGTCTGAGAATCTTTT
chr5D	144873085	144873157	chr5D_144873085_144873157_24	24	58.47	64.75	ACGGCCTTGTGGTAGAAGAATAGA
chr3D	233628082	233628154	chr3D_233628082_233628154_24	24	54.39	92.05	ACCTTTGTAGTTAACCGCGAGCGT
chr6A	309606493	309606565	chr6A_309606493_309606565_24	24	91.68	44.42	AGGTAATTGTCCGCCTATTTAAAC
chr7A	542728730	542728898	chr7A_542728730_542728898_24	24	69.42	33.71	GCGTCTCGAAGAGTTGTCCGCCAT
chr2D	301892847	301892991	chr2D_301892847_301892991_24	24	120.51	39.07	CCTCCCGGACTTGTTTGGGGACGT
chr3B	5205375	5205471	chr3B_5205375_5205471_24	24	54.3	42.28	ATGCGATGGGGAGGATCAGACATG
chr3B	188443015	188443087	chr3B_188443015_188443087_24	24	66.9	23.01	ACGACATTTCGGTAGTGGAAGGAT
chr3D	169038313	169038361	chr3D_169038313_169038361_24	24	59.39	16.05	GATGATCTATTGGGTTGAAGCATT
chr4A	581819157	581819181	chr4A_581819157_581819181_24	24	110.18	75.99	CTCCTAATTCTTGCCGTTTTGGTT
chr7B	1296339	1296435	chr7B_1296339_1296435_24	24	77.01	137	ACTCGCCGTAGTAGATGTGGTCCT
chr5B	495169519	495169615	chr5B_495169519_495169615_24	24	60.18	21.94	ATTGGATTGTAACTAGAGGAAGTT
chr4A	498433997	498434093	chr4A_498433997_498434093_24	24	91.46	19.8	CGGCACGAGGGAGAACTTGCTCAG
chr5B	491511120	491511192	chr5B_491511120_491511192_24	24	70.27	3.75	ACACACTCCAGCATGTGCGGATCT
chr3B	706023165	706023189	chr3B_706023165_706023189_24	24	66.34	28.9	ATTCGGCCAAATGTGATCATCAGT
chr1A	332489	332609	chr1A_332489_332609_24	24	244.03	486.99	TGTTCTCGTTGAGCTCATCTTAGG
chr7A	22923693	22923789	chr7A_22923693_22923789_24	24	95.4	31.57	ATGCATATGTTCGTAAAGTCGAAG
chr6D	443748325	443748469	chr6D_443748325_443748469_24	24	50.75	89.91	ACTCTGTCGCGAAAGGATCTAAAG
chr5B	491252292	491252388	chr5B_491252292_491252388_24	24	153.85	469.33	ACAGTTCATGTGATTTTGTAGTCT
chr2B	441652910	441652982	chr2B_441652910_441652982_24	24	71.24	38.53	ACCTCCATAGGCTCACACAGGTGT
chr5B	300013000	300013072	chr5B_300013000_300013072_24	24	70.85	34.25	GTTCTTCTAGCAAAAACAATATCG
chr3B	222211717	222211813	chr3B_222211717_222211813_24	24	71.26	6.96	CATACTTGTCTTCGGCGAAATTTT
chr2B	109294180	109294276	chr2B_109294180_109294276_24	24	104.15	31.57	CATCCCGATATGGATAGATCTGAT
chr2D	363503618	363503714	chr2D_363503618_363503714_24	24	83.49	39.6	ACGGAGAAACGAAACTTGATGATG
chr1D	46732412	46732580	chr1D_46732412_46732580_24	24	62.35	398.16	GATGCGGCATCGTTCGATCGGAAT
chr5A	429394149	429394269	chr5A_429394149_429394269_24	24	91.7	4.82	CCTCAGCTTAATGTCTCGGTCTGT
chr3D	262027060	262027252	chr3D_262027060_262027252_24	24	86.3	26.22	AAGTAAAAAAATCTGACCTAGAGA
chr7B	552168431	552168479	chr7B_552168431_552168479_24	24	69.91	150.38	GGTCCTACCGTATCCCAGCACCCG
chr5D	184393158	184393230	chr5D_184393158_184393230_24	24	64.89	25.69	GACTCTGGCTTCTACCCGACACCT
chr1A	235077837	235077909	chr1A_235077837_235077909_24	24	95.83	3.75	ACTGCATTTGAATTGAATTGGAAG
chr3B	2409252	2409348	chr3B_2409252_2409348_24	24	101.42	3.75	GGCACCTGCCCAGATCTGGATCGC
chr5A	3551979	3552075	chr5A_3551979_3552075_24	24	77.68	29.43	ATTCTGCAGCCCGAAGTGTCGAAG
chr2A	15841496	15841568	chr2A_15841496_15841568_24	24	59.35	36.93	GGTTCCAGCATCTCTGTTCGATGT
chr4B	25915306	25915426	chr4B_25915306_25915426_24	24	59.27	12.31	ACGCCTATCTTCTCTCCTCATCAG
chr3D	187256012	187256180	chr3D_187256012_187256180_24	24	86.81	9.1	ACTCAGTGTGCTGGAGTAGCCCTC
chr2D	289299797	289299917	chr2D_289299797_289299917_24	24	77.87	22.48	ACCAGGAGCGTCAAGTGCACGTCT
chr5D	448931090	448931174	chr5D_448931090_448931174_21	21	52.7	17.13	GATCCACCTTGACTTTTCATA
chr7D	38001998	38002142	chr7D_38001998_38002142_24	24	104.36	30.5	ATACTGTAGCCTACTGCCTCGAGT
chr1D	59465110	59465182	chr1D_59465110_59465182_24	24	57.55	29.97	AAGCTGGAGCTGAATGGATTGAGT
chr6B	484784165	484784309	chr6B_484784165_484784309_24	24	58.39	57.26	ATGACGATCTCATTTGCGCCGATG
chr2B	43242110	43242230	chr2B_43242110_43242230_24	24	80.23	16.59	CTTGAAGAATGTTACAGATTTCGT
chr1A	13094	13142	chr1A_13094_13142_24	24	155.17	292.2	CCTAAGATGAGCTCAACGAGAACA
chr2B	565813406	565813502	chr2B_565813406_565813502_24	24	71.47	20.87	GCCAGTAAGTTTACTGTGGTGCAG
chrUn	448169581	448169653	chrUn_448169581_448169653_24	24	182.47	381.03	TGTTCTCGTTGAGCTCATCTTAGG
chr5B	475348405	475348453	chr5B_475348405_475348453_24	24	64.25	18.2	TATGGCCAAAAAACTACTTCCGTC
chr4A	91751331	91751403	chr4A_91751331_91751403_24	24	69.67	29.43	ATCTCACACTTTCACTCTGTTCGT
chr3B	68194291	68194339	chr3B_68194291_68194339_24	24	65.1	47.09	CGACGGAATACTGTTGCCAATAGT
chr1A	20431614	20431734	chr1A_20431614_20431734_24	24	78.89	32.64	AATCATGAAAGCCGGCTGAACGGT
chr3B	51937716	51937860	chr3B_51937716_51937860_24	24	58.33	72.78	GCCTTCTCCAGCCATCGAAAATGC
chr2D	335078224	335078344	chr2D_335078224_335078344_24	24	61.79	32.11	CCGAGCTAAGTCCCTTGTGTTCAT
chr6B	142169874	142169970	chr6B_142169874_142169970_24	24	88.33	44.42	GGGAGCTAGGGCTCTATCCAGATC
chr6D	5150940	5151066	chr6D_5150940_5151066_21	21	50.89	18.2	ATACCTTCTCGATCTAGGACA
chr4A	507321412	507321484	chr4A_507321412_507321484_24	24	67.55	3.75	GTTCTTCTTCAGCATCTACACTGG
chr5B	358835430	358835493	chr5B_358835430_358835493_21	21	55.2	26.76	ACCTTCTTAACAGCCACTATT
chr2D	373555550	373555622	chr2D_373555550_373555622_24	24	70.06	54.59	ACGTCCCTAAGCCGCTAGAATAAC
chr1D	46220007	46220103	chr1D_46220007_46220103_24	24	57.62	11.77	CTGAAACCGTGTTATGCTATGAGC
chr5A	256860321	256860393	chr5A_256860321_256860393_24	24	162.28	183.02	ACGAAAAGTCAAACCGTAGACTAT
chr3B	11581728	11581776	chr3B_11581728_11581776_24	24	89.03	69.04	TCTCTATCATTGGCATCCTTCATT
chr1B	479687711	479687903	chr1B_479687711_479687903_24	24	77.78	98.47	CCTCTCCCGTGTCTACAGTTAATT
chr2A	602964921	602965017	chr2A_602964921_602965017_24	24	53.51	79.74	ACTCTCAGTTGGATATTGACCACG
chr3A	71059913	71060033	chr3A_71059913_71060033_24	24	57.94	11.77	AAAGGCATATCACAACTCTGAAAT
chr7B	552169037	552169181	chr7B_552169037_552169181_24	24	55.29	19.27	CATTCGCACAACAAAAACAAGAGC
chr3B	733046158	733046278	chr3B_733046158_733046278_24	24	69.23	94.72	ACTGTTGGGCCTGTAGATGACACT
chr7A	148410854	148410998	chr7A_148410854_148410998_24	24	52.88	27.83	AAGAATCACTGCGATGGCTGGACG
chr1B	479687686	479687806	chr1B_479687686_479687806_24	24	115.33	98.47	CCTCTCCCGTGTCTACAGTTAATT
chr4A	577335135	577335303	chr4A_577335135_577335303_24	24	56.6	17.66	CGGACTGGTGGCCCTGGTTGATGC
chr7A	542744595	542744787	chr7A_542744595_542744787_24	24	194.33	176.07	ATCTTTGTTCTACAGGAAGATAGT
chr2B	567459283	567459355	chr2B_567459283_567459355_24	24	52.85	12.31	CTGTGTCACAGCGGCTTTGACGGT
chr2D	365308655	365308823	chr2D_365308655_365308823_24	24	62.73	42.28	CCTGTACAGCGCGTAGGTATCCTG
chr5D	4052970	4053138	chr5D_4052970_4053138_21	21	50.1	20.87	CAGTTGTTTGTCTTCCTGAGA
chr5B	358839213	358839276	chr5B_358839213_358839276_21	21	58.46	32.64	TCCAGAAGCGTGTGATAATCT
chr2A	51180001	51180097	chr2A_51180001_51180097_24	24	90.51	309.86	CGGATTCACGAGAACATCACAGCT
chr5D	434320623	434320767	chr5D_434320623_434320767_24	24	50.9	23.01	GGTCCTAACGCCCTCGACATGTTG
chr2A	633546839	633547007	chr2A_633546839_633547007_24	24	61.19	11.77	AGCTATCAGACTCATTCAGCCATA
chrUn	253161969	253162017	chrUn_253161969_253162017_24	24	54.92	29.97	GACCTTTTAGCAAGGTGCAGTTCG
chrUn	163045402	163045450	chrUn_163045402_163045450_24	24	52.44	12.84	ACGTGCTGAATTGAATCTCAAAGC
chr5B	433131312	433131432	chr5B_433131312_433131432_24	24	86.06	21.94	GCGGTGTAGTTCCGCAGCTAGGCG
chr6B	123540	123636	chr6B_123540_123636_24	24	55.04	24.62	AGAGCTTACCGAAGTGTTCATGGT
chr7D	38002148	38002220	chr7D_38002148_38002220_24	24	128.62	115.59	ATTGATTTGCAGAACATTACTATG
chr1A	9114278	9114398	chr1A_9114278_9114398_24	24	75.35	27.83	AGAACTCAGAGTTCTAATAGCCAT
chr1A	20431778	20431898	chr1A_20431778_20431898_24	24	165.18	30.5	ATCTCTATAGCCGGATGAACATTC
chr6B	450362391	450362535	chr6B_450362391_450362535_24	24	66.54	9.1	AGTCACCGTAGTTCTTGAACGTGT
chr3B	687181483	687181627	chr3B_687181483_687181627_24	24	55.67	12.31	GTGCATACCATTGCCCAGATTCGT
chr4A	575821485	575821629	chr4A_575821485_575821629_24	24	65.92	38	AGCTTCCTCCGACACAGGACTCCG
chr3B	979116	979164	chr3B_979116_979164_24	24	106.45	90.44	AAGAAGAACTACAGTTGGTCTTGT
chr1A	207316290	207316362	chr1A_207316290_207316362_24	24	147.59	400.3	ACTTCTGTAGACTCGTGAACAACG
chr3D	467972898	467972994	chr3D_467972898_467972994_24	24	100.47	28.9	ACAATTACTTCTCATTCAGTTCAT
chr5A	509610262	509610358	chr5A_509610262_509610358_24	24	85.39	5.35	GCTACGTCGTGGGGCCATTGTTCG
chr3D	222685621	222685669	chr3D_222685621_222685669_24	24	55.03	97.4	CTCCCCAGTGCACTACAGAGCAAG
chr5D	434320753	434320849	chr5D_434320753_434320849_24	24	71.93	24.62	ACGAGTATGGTTGGAGAACCAATC
chr7D	237418088	237418160	chr7D_237418088_237418160_24	24	52.14	59.94	CACGTCCATGGTGAATCCAACTTC
chr3A	572330551	572330599	chr3A_572330551_572330599_24	24	56.27	30.5	GGTGCATCCTACAAACCTAAAGTT
chr1D	46613004	46613076	chr1D_46613004_46613076_24	24	79.63	24.08	ATTTCAGCGCCGGGATGCGTCTCC
chr3D	222685973	222686045	chr3D_222685973_222686045_24	24	75.78	297.01	ACGTCTCTCCAGTGCACTACAAAG
chr2B	679517488	679517584	chr2B_679517488_679517584_24	24	69.89	6.96	ACCACAAACAACACCCAGGGACAT
chrUn	81567570	81567666	chrUn_81567570_81567666_24	24	65.19	26.22	GGTTGGACAGATCGTCAGCTACAC
chr1D	46732372	46732540	chr1D_46732372_46732540_24	24	51.27	398.16	GATGCGGCATCGTTCGATCGGAAT
chr7D	5508069	5508141	chr7D_5508069_5508141_24	24	118.17	49.23	ACTCCATTTCATGTTCAATTCCAG
chr6D	26372387	26372531	chr6D_26372387_26372531_24	24	51.33	17.13	GCTGCCACAAGATCTTGCAGGACG
chr3D	7072738	7072834	chr3D_7072738_7072834_24	24	51.12	20.34	ACATGTTGGAGAAGTCGGCACGTG
chr6D	423796248	423796374	chr6D_423796248_423796374_21	21	54.33	62.61	GCTGGTTTCAGATCTAAGTTA
chr5D	163436858	163437002	chr5D_163436858_163437002_24	24	77.42	16.59	CCTCGACACGTCAAACGGATCAGC
chr6D	5150898	5151066	chr6D_5150898_5151066_21	21	66.92	18.2	ATACCTTCTCGATCTAGGACA
chr4B	32267301	32267421	chr4B_32267301_32267421_24	24	58.86	18.73	ACTCCGTTCTCATAGAGATCCGCG
chr2B	64984830	64984926	chr2B_64984830_64984926_24	24	50.13	10.17	ACTGATGTTTTGCTCGTACTTGAT
chr3D	11094789	11094909	chr3D_11094789_11094909_24	24	64.14	2.14	AACGCTAAGTCTATGAATTGAACC
chr1D	4651452	4651500	chr1D_4651452_4651500_24	24	65.25	33.18	AGGGCTGTGCCGATGACGGTGATG
chr1B	491925602	491925722	chr1B_491925602_491925722_24	24	61.06	7.49	TCTGGTTCCTACTGTTCTGTCCAT
chr6D	423796026	423796089	chr6D_423796026_423796089_21	21	60.86	30.5	TATAAGACATGTTGGAAAGCT
chr1D	7500924	7500996	chr1D_7500924_7500996_24	24	68.82	5.35	GCTCATATATTGCTCACAAAGTTT
chr6B	142642681	142642825	chr6B_142642681_142642825_24	24	52.1	110.78	ATTATCGAGGAATAGTAGCAAGGT
chr2B	46086172	46086340	chr2B_46086172_46086340_24	24	56.88	8.56	ATTATTCAATCATGCATGTCAGTG
chrUn	94866965	94867037	chrUn_94866965_94867037_24	24	125.07	49.23	ACCAGTCCAACATCAGTTTTACAT
chr6A	103298063	103298183	chr6A_103298063_103298183_24	24	75.28	10.17	GTCCGTTAATACATTTTGTCCAAT
chr4A	342751014	342751119	chr4A_342751014_342751119_21	21	54.2	876.05	GCAGATTTTGGTCTCTCAAGA
chr5B	522111089	522111161	chr5B_522111089_522111161_24	24	61.19	35.86	CTCATCGGCCGTGAAGAATGGATG
chr1A	170460387	170460435	chr1A_170460387_170460435_24	24	69.85	99	AATCGTGTGCTTAGACGTTGCAGC
chr5D	240503910	240504078	chr5D_240503910_240504078_24	24	74.99	19.8	AGCTCTATTCTTCAGGCATTCCTT
chr1B	437860183	437860330	chr1B_437860183_437860330_21	21	88.25	6.42	GCGACTTGCAGTGTTTGTCCA
chr7A	10251141	10251165	chr7A_10251141_10251165_24	24	57.04	50.3	TCGAATTCTCAAAACACTCATCCT
chr6B	51491334	51491454	chr6B_51491334_51491454_24	24	54.11	19.27	ACTCTGGAATCAGTAACGATCGTT
chr3D	254791448	254791544	chr3D_254791448_254791544_24	24	62.32	25.15	CGTGTGTTGTGTGCTTTGCATGGC
chr5D	210053880	210054000	chr5D_210053880_210054000_24	24	56.33	8.56	AAAGAAACCCTGTATGAGAGGAGG
chr4A	579677587	579677659	chr4A_579677587_579677659_24	24	92.92	64.22	CATGTCCACGCTGAAGATCAGGCT
chr2D	288442808	288442904	chr2D_288442808_288442904_24	24	63.91	8.03	ATCTTTTTGGCTGTGCATTGCACC
chr6B	522322011	522322179	chr6B_522322011_522322179_24	24	111.15	25.15	AGTTTCTACAGTAGCAAGATCGTG
chr2A	614212095	614212167	chr2A_614212095_614212167_24	24	50.65	19.27	ATTCAGCATTAGGGGACAGTTGGA
chr7A	522716608	522716728	chr7A_522716608_522716728_24	24	51.76	17.13	AATTGAGCAAATAGATGATGTGGC
chr5D	211214297	211214417	chr5D_211214297_211214417_24	24	65.2	85.63	GTGCTCCTTGTCGATCATAGACCT
chr1A	419015225	419015309	chr1A_419015225_419015309_21	21	69.95	22.48	TAGTAGGGTTTCCATGTCTGT
chr2B	565687167	565687335	chr2B_565687167_565687335_24	24	84.75	40.14	CCAGTAAGTTCACCATGGCGCAGT
chr7B	415380422	415380470	chr7B_415380422_415380470_24	24	50.12	206.57	AATCTACATTCGTCGTGGGACGTG
chr7D	160982567	160982663	chr7D_160982567_160982663_24	24	53.18	13.91	AGTCGTACTTCTAGACTTCACCGA
chr5A	453562433	453562505	chr5A_453562433_453562505_24	24	74.92	270.79	CTTCAGATCTTCATGAACAATGGC
chr5D	138594084	138594252	chr5D_138594084_138594252_24	24	63.37	8.56	AGGTTCGCCACTGCAGTCGAGGAG
chr3D	43678412	43678508	chr3D_43678412_43678508_24	24	62.35	17.13	CCTCCCCCTCTTTGTTCTACACGC
chr4D	8263283	8263403	chr4D_8263283_8263403_24	24	52.26	14.45	GGGTTGATCTACTAGATGGGAAGT
chr1B	477816704	477816776	chr1B_477816704_477816776_24	24	119.78	5.89	CAGGACCTTGGCAAAGAGCTTTGC
chr2B	49616008	49616104	chr2B_49616008_49616104_24	24	83.17	66.36	ACTGTGAGGTCACCAAGCTGTATG
chr6B	501496122	501496218	chr6B_501496122_501496218_24	24	138.28	205.5	AATTGTCGGCGTTCAAGTGAGATG
chr3A	457428492	457428612	chr3A_457428492_457428612_24	24	55.77	51.91	GCTTGCTTGCTCATATGCAGTTCT
chr3D	254791644	254791788	chr3D_254791644_254791788_24	24	87.32	20.34	GGTAGATTTTGGCATTGCAAGACT
chr3B	3630971	3631067	chr3B_3630971_3631067_24	24	66.62	38.53	CAACTTACTCTCATGTCTGATCCT
chr2B	689877023	689877167	chr2B_689877023_689877167_24	24	78.64	32.11	ATCCATTAGCAAGGACGAGCTAGG
chr7B	123283000	123283048	chr7B_123283000_123283048_24	24	99.47	79.74	TCTGACTGGTTGGAAAATCACACC
chr3B	2403134	2403254	chr3B_2403134_2403254_24	24	71.44	34.79	CATCATCGTCGTTGTCGAGCCACC
chr7D	5508072	5508192	chr7D_5508072_5508192_24	24	51.72	49.23	ACTCCATTTCATGTTCAATTCCAG
chr3A	572355147	572355195	chr3A_572355147_572355195_24	24	52.98	23.55	AAAACTCGGTATCGTAGTAAGCGT
chr3A	13149487	13149535	chr3A_13149487_13149535_24	24	92.18	67.43	AGGTCTCTGCATGCTGAAATGAGT
chr4B	68419186	68419354	chr4B_68419186_68419354_24	24	99.5	21.94	CTGCCCCTGACGGAATGGCCTGAT
chr2D	342060479	342060647	chr2D_342060479_342060647_24	24	50.45	43.35	ACAAAGACAACAGTCGAGGAGTCG
chr4A	566449929	566450073	chr4A_566449929_566450073_24	24	108.56	968.63	AACTTGTGCTAGATCTTTATGACG
chr3D	262025430	262025526	chr3D_262025430_262025526_24	24	77.86	34.79	AGAACTAAGAATTTAGATGGGACC
chr3B	706022457	706022577	chr3B_706022457_706022577_24	24	70.25	12.84	GCTAGCAAAACAGAGTTGGCATCT
chr3B	8741945	8741993	chr3B_8741945_8741993_24	24	60.16	23.01	ATTAGAAGATGCCAGAGGTGGATG
chr1B	495897145	495897241	chr1B_495897145_495897241_24	24	65.39	24.08	AGCCAGGCGTTCAAGCTGCGTATG
chr7A	32693074	32693122	chr7A_32693074_32693122_24	24	53.75	49.23	ACAAGAATCCTTCCACAAGCGGTT
chr5B	500442649	500442769	chr5B_500442649_500442769_24	24	63.67	6.42	AAATCAAGGAAGATGCTGAGCAGC
chr5B	341060226	341060370	chr5B_341060226_341060370_24	24	58.71	34.25	GACTGGGATGCAAGGGAACTTTCT
chr5A	399150208	399150280	chr5A_399150208_399150280_24	24	52.29	9.1	ACTGTTCTTGCTTTGGATAGTGAT
chr7D	65572468	65572660	chr7D_65572468_65572660_24	24	71.17	31.57	GAACTTTATCTCAAACCGGTTTGT
chr7B	593562085	593562181	chr7B_593562085_593562181_24	24	63.77	44.42	GCTCATCAATAAGAGTTGTTCGGT
chr1B	459571661	459571757	chr1B_459571661_459571757_24	24	66.6	10.17	ATGTCTTGTAGTTCCTTTTAGTCT
chr4B	407827365	407827461	chr4B_407827365_407827461_24	24	51.21	74.92	CACGTCACAACTAGGTCAGAGTCT
chrUn	45548675	45548747	chrUn_45548675_45548747_24	24	108.67	104.89	AATGTGCGTGTGCGATCTATGACC
chr2A	633546815	633547007	chr2A_633546815_633547007_24	24	60.55	11.77	AGCTATCAGACTCATTCAGCCATA
chr1A	212819561	212819753	chr1A_212819561_212819753_24	24	97.31	171.25	CAGATGATCATACTAGTGACTGGT
chr4A	576934848	576934920	chr4A_576934848_576934920_24	24	90.01	56.19	CTACCCGGATCGTCGGGCAGCGGT
chr6D	2346449	2346641	chr6D_2346449_2346641_24	24	73.01	12.84	ACGATTGGTGGGAGAGAGAAAACC
chr4B	68410742	68410886	chr4B_68410742_68410886_24	24	68.8	20.34	CTGCCCCTGACGGAATGGCCTGAT
chr1D	46220299	46220419	chr1D_46220299_46220419_24	24	63.83	112.38	GGCGAATCTGGAGAGCGTTGCTCC
chr6A	103297938	103298058	chr6A_103297938_103298058_24	24	61.81	12.31	ATTTTAACTTACAATCACACAATT
chr4A	420706222	420706342	chr4A_420706222_420706342_24	24	53.63	21.94	AAAGTAGGAGTGCCAAGAACGATG
chr1A	20431204	20431324	chr1A_20431204_20431324_24	24	64.25	9.1	TTGTCTCTATAGCCGGCTGAACGT
chr7A	20065929	20066001	chr7A_20065929_20066001_24	24	57.99	14.98	CATATAGTGATCGGCCGCATAAAG
chr3D	457089404	457089524	chr3D_457089404_457089524_24	24	68.55	22.48	ACCGTCTTGATGAGAATGCCAAAT
chr3D	262093818	262093938	chr3D_262093818_262093938_24	24	55.29	195.33	CTTGCTATTGGCGATTGCGGACGT
chr5B	358836727	358836874	chr5B_358836727_358836874_21	21	62.87	49.77	CATACAAGTACAAGATCTCGA
chr5D	164987668	164987764	chr5D_164987668_164987764_24	24	57.7	10.7	ACGTATCCTTCGTTACCATCGCGC
chr1A	20432312	20432432	chr1A_20432312_20432432_24	24	65.02	17.13	CGGCTGAACATTCAACAAGATGGC
chr5D	7984995	7985115	chr5D_7984995_7985115_24	24	61.22	43.88	GGTGCAAAGATCGAAAATGACGGT
chr3B	187554303	187554423	chr3B_187554303_187554423_24	24	53.75	22.48	CGCCGGCAATGCTGGACGAGTTCT
chr1B	459571719	459571815	chr1B_459571719_459571815_24	24	56.02	4.82	TTTGGTTTGATAGATATTCTTGTT
chr6A	103298012	103298180	chr6A_103298012_103298180_24	24	73.13	12.31	ATTTTAACTTACAATCACACAATT
chr7A	5503102	5503222	chr7A_5503102_5503222_24	24	60.94	116.13	ACGTTTGTCAGAAGGCACAACAAT
chr3B	979147	979195	chr3B_979147_979195_24	24	53.25	90.44	AAGAAGAACTACAGTTGGTCTTGT
chr6A	89962270	89962390	chr6A_89962270_89962390_24	24	55.69	3.21	ACAGACATGCTGGATGCCGGGATT
chr2A	16707854	16707974	chr2A_16707854_16707974_24	24	66.65	11.77	TTACGATCTACTAGACATTGCAGT
chr1B	80831775	80831817	chr1B_80831775_80831817_21	21	140.36	459.7	ACCGACGGGTTCGGGGCCGGG
chr1B	438400553	438400721	chr1B_438400553_438400721_24	24	93.06	52.98	CCTACATCGTCGGAGGTTGCCTCT
chr1D	6315710	6315758	chr1D_6315710_6315758_24	24	64.88	156.8	TAAAGGCAAGAAGAATAAATCGGC
chr4A	532676729	532676801	chr4A_532676729_532676801_24	24	71.5	17.66	CCAGTAACTACATAACCACTATGT
chr2B	50293456	50293528	chr2B_50293456_50293528_24	24	58.59	21.94	GAAGATCAATACGGATGGTTCCTT
chr3D	270028455	270028623	chr3D_270028455_270028623_24	24	52.77	55.12	ACTACTTCGGGCACACAGGAAATG
chr2B	679344575	679344671	chr2B_679344575_679344671_24	24	80.76	17.13	GGCAGTTGTTACTGCCAGTCCTGC
chr2A	15841488	15841632	chr2A_15841488_15841632_24	24	54.77	36.93	GGTTCCAGCATCTCTGTTCGATGT
chr1D	77155174	77155294	chr1D_77155174_77155294_24	24	71.35	297.55	GGTTGTGTCACAAGCCCAATTAAT
chr1D	325600011	325600107	chr1D_325600011_325600107_24	24	54.36	20.34	CGTAAGAACGTGGAGCTGGGATGG
chr5A	30059046	30059142	chr5A_30059046_30059142_24	24	69.17	20.87	GCTCGCTTCTTGACAGCTACCGCC
chr2A	562933119	562933191	chr2A_562933119_562933191_24	24	61.99	2.14	ACAATATGTGTGGGTGTTTGCTTA
chr2B	684328149	684328269	chr2B_684328149_684328269_24	24	56.66	16.05	AGAGGTTCAACATGACGATGCTGC
chr2A	626018752	626018848	chr2A_626018752_626018848_24	24	56.25	15.52	TCTTCAGTTTGGGATGTGGGTAAT
chr6A	103298040	103298112	chr6A_103298040_103298112_24	24	62.71	12.31	ATTTTAACTTACAATCACACAATT
chr6A	165828427	165828499	chr6A_165828427_165828499_24	24	51.26	11.24	GCAGCCGGTCATCAGAGTTTATTT
chrUn	88915401	88915497	chrUn_88915401_88915497_24	24	86.8	47.09	AAATTCCGTTAGACATGAGTTCCT
chr7A	22924063	22924135	chr7A_22924063_22924135_24	24	63.19	25.15	AATCGTGAGGTTCGAACAAGATGG
chr7B	552168407	552168479	chr7B_552168407_552168479_24	24	83.29	150.38	GGTCCTACCGTATCCCAGCACCCG
chr6B	455990059	455990206	chr6B_455990059_455990206_21	21	63.83	24.62	CAGATCTAAGTGAATAATGCT
chr4A	566449930	566450098	chr4A_566449930_566450098_24	24	64.3	968.63	AACTTGTGCTAGATCTTTATGACG
chr1B	448713878	448713974	chr1B_448713878_448713974_24	24	56.25	3.21	GAGGATGACACGGGTGCCAACATC
chr5D	448931081	448931186	chr5D_448931081_448931186_21	21	61.71	17.13	GATCCACCTTGACTTTTCATA
chr5B	522793630	522793750	chr5B_522793630_522793750_24	24	55.18	18.2	GCTCTCATGAAGCTTCAGCCGCTT
chr1D	54998385	54998457	chr1D_54998385_54998457_24	24	58.03	2.68	CCCACTACTCTACAAAGATACGTT
chr1D	4651482	4651506	chr1D_4651482_4651506_24	24	62.75	28.36	CGAAGAATCCGGGTCTGGGATGGC
chr6B	125639929	125640049	chr6B_125639929_125640049_24	24	59.19	24.62	GATGCGCGAGACAACAACAACAGT
chr3D	262027034	262027226	chr3D_262027034_262027226_24	24	54.09	26.22	AAGTAAAAAAATCTGACCTAGAGA
chr2A	2390327	2390471	chr2A_2390327_2390471_24	24	52.42	37.46	AGACTTCGGGCTGCTTAGGCCGGC
chr5D	163436945	163437041	chr5D_163436945_163437041_24	24	66.23	44.95	GCTTACGATCAACGCGTGTGGAGT
chr3A	11844141	11844237	chr3A_11844141_11844237_24	24	135.63	104.36	AACAGTCACGGATGTGGAAGATGT
chr1D	426450257	426450329	chr1D_426450257_426450329_24	24	65.92	27.29	CATCGCTTGACGGATCAATTGAAG
chr6A	309597256	309597352	chr6A_309597256_309597352_24	24	91.41	42.81	CGTCGTTCCCAAGTCCTAAGTCGC
chr1D	64504726	64504846	chr1D_64504726_64504846_24	24	63.35	98.47	CGCTCCTCAATCCTGGTTTGCTTC
chr4B	443710034	443710106	chr4B_443710034_443710106_24	24	64.33	5.35	GCTCATGACCCAAGAATGCGCCGT
chr6A	305082911	305083007	chr6A_305082911_305083007_24	24	63.24	7.49	ACCACATTTTCGTCTACTACTCCG
chr3B	5684046	5684142	chr3B_5684046_5684142_24	24	113.94	186.77	CGTGAGTGCGATCTTTGCTAAAAT
chr2A	607252235	607252379	chr2A_607252235_607252379_24	24	74.96	71.71	AGTAAAGGGTGTGATGCTGGAAGC
chr5D	4052161	4052329	chr5D_4052161_4052329_21	21	55.98	8.56	TCTTCCACATCCGATGTTGTT
chr3B	687181157	687181205	chr3B_687181157_687181205_24	24	51.79	34.79	ACGGACCACTAAATGAGGAAGACT
chr7D	259630151	259630271	chr7D_259630151_259630271_24	24	127.31	13.91	GCTACACCACGGCGAAGCAGACCT
chr2B	565687165	565687261	chr2B_565687165_565687261_24	24	91.68	29.97	GGTGGTGTTCATGCAGTGCTACAT
chr1A	9113800	9113872	chr1A_9113800_9113872_24	24	55.66	104.36	TGCCAATTGTGCAACTGTAGAGCC
chr3B	51937736	51937880	chr3B_51937736_51937880_24	24	64.94	72.78	GCCTTCTCCAGCCATCGAAAATGC
chr5D	7984897	7984993	chr5D_7984897_7984993_24	24	65.94	20.87	ACTACGTCAAGCTGTAGGCGGAGT
chr6A	309605856	309605952	chr6A_309605856_309605952_24	24	69.8	13.38	TGTTAGAGCAAAGCACTAGAGAGT
chr5A	360427763	360427907	chr5A_360427763_360427907_24	24	58.59	237.61	TCGGTCTCTTTAATCGCTGGACAG
chr6A	304470861	304470933	chr6A_304470861_304470933_24	24	73.87	31.57	GGGAGTCCCATTCTACATGTCAAT
chr3A	451122316	451122412	chr3A_451122316_451122412_24	24	65.7	3.75	AACCGAACGTACAGAGTGACCCAT
chr1B	459325682	459325778	chr1B_459325682_459325778_24	24	64.17	5.35	ACTGAGGCAGCCCGCCTACTCCAC
chr5D	211214285	211214453	chr5D_211214285_211214453_24	24	75.48	85.63	GTGCTCCTTGTCGATCATAGACCT
chr3D	29962480	29962576	chr3D_29962480_29962576_24	24	57.59	38	ACGTCGGCGGTGGGCATAGGACCG
chr1D	393752425	393752521	chr1D_393752425_393752521_24	24	68.26	34.79	AATGTATGGTAGTGATGGAGCCGG
chr6B	321117980	321118028	chr6B_321117980_321118028_24	24	63.47	13.38	AAGTATGAACCTATATTAACTCGG
chr1A	125942767	125942911	chr1A_125942767_125942911_24	24	53.38	9.63	CTGCCGTTGCTGCCCATCATGTAG
chr4B	421206923	421206995	chr4B_421206923_421206995_24	24	71.12	39.6	ACGCGTACACCGGACCGATGCAGT
chr2D	37249344	37249368	chr2D_37249344_37249368_24	24	50.72	13.38	GCCTCAGGCAGTGTGGCAGACAGT
chr6D	41150617	41150713	chr6D_41150617_41150713_24	24	85.94	41.74	AACACAACACAGTTAGCAGAGCAG
chr3B	706000144	706000192	chr3B_706000144_706000192_24	24	51.13	36.39	ATTCGGCCAAATGTGATCATCAGT
chr7D	342301751	342301847	chr7D_342301751_342301847_24	24	54.33	29.43	CCATATCCGATACTTTCTTCCAGT
chr1D	59134974	59135118	chr1D_59134974_59135118_24	24	52.9	170.71	GACGATCTCGTGTGTTGTTGTACG
chr1A	125942437	125942533	chr1A_125942437_125942533_24	24	55.02	21.41	ATTTGCTAGAGCCGAGTCAGAAGC
chr6A	299007037	299007229	chr6A_299007037_299007229_24	24	56.7	59.94	GTGGAAAATCTTCTAGAGCACATT
chr2B	95356210	95356282	chr2B_95356210_95356282_24	24	70.44	47.63	AGCAGCGCTGTCCATTCGGCATTG
chr5D	9073357	9073453	chr5D_9073357_9073453_24	24	51.01	5.89	GCTACAGCGCACAGAGGAAGAGCA
chr6B	528355037	528355133	chr6B_528355037_528355133_24	24	62.29	4.28	CAAACTTTCCATCTAGGCAATCAT
chr7D	275613591	275613711	chr7D_275613591_275613711_24	24	77.43	6.96	ATTCTTCGTGGAAGGTGAACATGA
chr7B	593562115	593562235	chr7B_593562115_593562235_24	24	125.31	44.42	GCTCATCAATAAGAGTTGTTCGGT
chr7D	364879461	364879533	chr7D_364879461_364879533_24	24	73.13	13.38	CTCCACAACATTCGAGATCTCTCT
chr1A	199347741	199347813	chr1A_199347741_199347813_24	24	114.77	163.22	ACGCGACTATGGTGGTCTCATCAT
chr3D	263182583	263182655	chr3D_263182583_263182655_24	24	54.74	23.55	AGCCAGGGCCACTACTCTTACCCG
chr1B	435807551	435807623	chr1B_435807551_435807623_24	24	86.53	30.5	AGCTAGTAGGAGTACTCGAACTGG
chrUn	88915377	88915473	chrUn_88915377_88915473_24	24	88.44	47.09	AAATTCCGTTAGACATGAGTTCCT
chr3B	607220301	607220373	chr3B_607220301_607220373_24	24	55.91	19.27	CATGTCCTACATCATCCACAGGTT
chr7B	549079520	549079616	chr7B_549079520_549079616_24	24	56.61	5.89	CAGTAGCACCGACTGATCCCCCAC
chrUn	88916090	88916186	chrUn_88916090_88916186_24	24	68.91	11.77	TTTCTGAACTATTTTGGCTGAGAT
chr6B	480521568	480521640	chr6B_480521568_480521640_24	24	50.16	24.62	AGCGAAGAACGTCAGGACGCCGGC
chrUn	81567719	81567815	chrUn_81567719_81567815_24	24	54.61	11.24	CTTGATTACACATTCTTGGACAGT
chr2D	365308668	365308764	chr2D_365308668_365308764_24	24	51.45	42.28	CCTGTACAGCGCGTAGGTATCCTG
chr1B	172248401	172248497	chr1B_172248401_172248497_24	24	86.94	20.34	AGTAGCTCACTGGCGAATGGAAGG
chr4B	15755347	15755467	chr4B_15755347_15755467_24	24	76.92	26.22	CTGTATCGGCTGGATTATGTTCGT
chr4A	440676058	440676082	chr4A_440676058_440676082_24	24	54.51	175.53	ACATCGTCAATTCATGCTTCCTTT
chr4B	22628960	22629032	chr4B_22628960_22629032_24	24	67.1	9.1	AGCGTCAGGTCTCGGCGAGAACCC
chrUn	91214759	91214864	chrUn_91214759_91214864_21	21	69.44	5.35	TTCACCTCGAGGGCGCGGACG
chr3B	187554333	187554429	chr3B_187554333_187554429_24	24	85.81	22.48	CGCCGGCAATGCTGGACGAGTTCT
chr3A	451122533	451122581	chr3A_451122533_451122581_24	24	57.38	17.13	CTTCTCTTTACCTCGGACAGGGCT
chr5A	47538224	47538272	chr5A_47538224_47538272_24	24	53.81	12.31	GATGGATCATGGACTGCTGAGACC
chr2B	405940602	405940698	chr2B_405940602_405940698_24	24	65.16	18.2	ACACTGTTCCATTCCTCGAAGATT
chr2D	28058336	28058408	chr2D_28058336_28058408_24	24	52.38	2.68	CCTAGCGTCCAGGAGCTCACGCGC
chr5A	276625751	276625823	chr5A_276625751_276625823_24	24	58.55	46.02	ACTAAGGTTTACAAAGGAGTTCTT
chr6B	491237615	491237735	chr6B_491237615_491237735_24	24	59.51	3.75	TTCGGCCGATGTGCTTGATGTGGT
chr7D	18412612	18412780	chr7D_18412612_18412780_24	24	55.86	6.96	CAGAACGTTGCCGAAGGAGCGAAC
chr5A	308036011	308036155	chr5A_308036011_308036155_24	24	92.24	7.49	GTTACTATGTTACAGTTGTTAGGT
chr6B	21154371	21154467	chr6B_21154371_21154467_24	24	67.45	29.97	AAGCGTGCTCAACAAAATCTGGTG
chr5B	489724659	489724803	chr5B_489724659_489724803_24	24	154.42	173.39	ACGTCCTTTTTCTAGCGCCTCCTG
chr1A	9118666	9118714	chr1A_9118666_9118714_24	24	68.82	74.92	CCTTTATTCCCCCGAATCTACAGT
chr2D	118231542	118231638	chr2D_118231542_118231638_24	24	56.72	27.29	AGCATCTCCAGTTAAGTGTTTCTG
chr5D	448931459	448931606	chr5D_448931459_448931606_21	21	57.02	17.13	ACCAAAAGTTCGGGATCTTGT
chr7D	77379419	77379563	chr7D_77379419_77379563_24	24	58.07	9.63	TCGTGAAAGATCGGACCAACAACG
chr2B	45611991	45612111	chr2B_45611991_45612111_24	24	58.97	14.98	GCGATCAAGTTACGTCTCAATATT
chr3A	442638050	442638218	chr3A_442638050_442638218_24	24	54.37	10.7	AATGCCAAATCCATAGCCCTTTTC
chr6A	15711237	15711357	chr6A_15711237_15711357_24	24	57.62	18.2	CGCAACAAGGACCACATGTGACGT
chr4A	306727729	306727849	chr4A_306727729_306727849_24	24	54.94	3.21	CTTGATCAAACCATACAACTCCCT
chr2A	557808748	557808892	chr2A_557808748_557808892_24	24	54.51	29.97	AAGTTTACTGTGGCGGAGTACATC
chr2A	572271669	572271789	chr2A_572271669_572271789_24	24	89.3	46.02	CACCCTCCCACATGCGGCGTATCT
chr5B	289703951	289704047	chr5B_289703951_289704047_24	24	76.14	6.42	AATAGACGGTAGCTCCTATCCTGA
chr3D	251096866	251096962	chr3D_251096866_251096962_24	24	127.52	9.1	CTAGACAACCTTGCAATCTTGAGT
chr3D	256716992	256717064	chr3D_256716992_256717064_24	24	78.65	57.26	ACGGGGATTCTGTGTGACGCTGGT
chr1D	11961531	11961651	chr1D_11961531_11961651_24	24	55.65	31.57	TCTTCTTGCGTCTGAATTAGTAGC
chrUn	280767372	280767564	chrUn_280767372_280767564_24	24	88.28	88.84	AGAGAACTCCAGTAAACATGAAGC
chr1B	133104168	133104312	chr1B_133104168_133104312_24	24	69.88	141.82	TGTTTTCAGTCAAGATTTACGTCT
chrUn	369751313	369751409	chrUn_369751313_369751409_24	24	124.86	17.13	AGCTTCTTAGAGGGACTATCGCCG
chr5B	289703489	289703633	chr5B_289703489_289703633_24	24	66.05	31.57	TCTGGTTGACTAGCAGTGTGTCCT
chr3B	10697587	10697635	chr3B_10697587_10697635_24	24	71.97	160.01	AGATGTGGTCTCCGACTGAAATGG
chr6B	450362612	450362660	chr6B_450362612_450362660_24	24	88.2	57.8	TCTGCGAGTAGAAGCACGTGACCT
chr5A	459297590	459297710	chr5A_459297590_459297710_24	24	73.58	27.29	TGGCTGCTTTTTGGACGTATGGCC
chr6B	455989690	455989795	chr6B_455989690_455989795_21	21	76.47	2.68	ACCTTTGTTGTACATCTGCCA
chr5D	7984839	7984959	chr5D_7984839_7984959_24	24	82.42	47.09	GCTGGTAGACTACAAATCATCGAG
chr6A	322353402	322353546	chr6A_322353402_322353546_24	24	63.33	66.36	TGACGTGTTGTAGGCTGGACCTGC
chr2D	161380081	161380129	chr2D_161380081_161380129_24	24	53.48	5.89	AGCATTTGCGAAAAATCTCTCAGC
chr1D	53150099	53150195	chr1D_53150099_53150195_24	24	55.82	4.28	ACAGGAAACGATCTCAAGTCCATG
chr4A	507321423	507321519	chr4A_507321423_507321519_24	24	53.84	14.45	GTCGGTTCGAGCAATGATGTCCAA
chr1A	147235062	147235158	chr1A_147235062_147235158_24	24	65.97	21.94	GCTCTTCTAGTAGATTTCTTCCCT
chr7A	390605032	390605221	chr7A_390605032_390605221_21	21	194.7	368.72	AAATCCGTAATTTTTGGCACC
chr3B	5205373	5205565	chr3B_5205373_5205565_24	24	131.26	42.28	ATGCGATGGGGAGGATCAGACATG
chr4B	41205455	41205503	chr4B_41205455_41205503_24	24	58.04	32.11	AATGAACATTGAACTGATAGAGAC
chr7B	551081020	551081092	chr7B_551081020_551081092_24	24	52.64	54.05	GGCTCCTTGCTACAAAACTTCCAC
chr5D	11012327	11012447	chr5D_11012327_11012447_24	24	103.38	24.08	AGGTCATGTCAAGAGGACATCTGC
chr1A	167861349	167861421	chr1A_167861349_167861421_24	24	52.96	43.88	AACCGGAAACAGAAAATCACCTCT
chr7B	356276695	356276842	chr7B_356276695_356276842_21	21	178.02	376.22	AAATCCGTAATTTTTGGCACC
chr5A	360427784	360427880	chr5A_360427784_360427880_24	24	131.36	237.61	TCGGTCTCTTTAATCGCTGGACAG
chr6A	327625605	327625701	chr6A_327625605_327625701_24	24	61.79	157.87	GCTCTCTACCTCTTGGACGCGGTG
chr6D	5080715	5080904	chr6D_5080715_5080904_21	21	124.12	36.39	TACCATCTGAAGACTTGTTTG
chr2D	37540628	37540748	chr2D_37540628_37540748_24	24	140.29	125.76	AGGAGGATTAATTGTTGTATGAGT
chr6B	501496123	501496195	chr6B_501496123_501496195_24	24	77.49	205.5	AATTGTCGGCGTTCAAGTGAGATG
chr1B	477817237	477817309	chr1B_477817237_477817309_24	24	71.7	105.43	AGTGCATCTCTACTCACTCGTCCG
chr2B	685579186	685579306	chr2B_685579186_685579306_24	24	51.93	9.63	TGTAACCCTTGATCGTAGAGACGT
chr6B	111713677	111713740	chr6B_111713677_111713740_21	21	184.62	886.75	TAGTCATAATCCGGCACACGG
chr6B	528346082	528346178	chr6B_528346082_528346178_24	24	50.2	16.05	TGACGGTTGCCGATCTGCAGTAGC
chr2B	668632629	668632797	chr2B_668632629_668632797_24	24	55.06	335.01	AATCCAATCTTGGATGTAGACATG
chr4D	6711866	6711986	chr4D_6711866_6711986_24	24	80.22	41.21	CAGGGACGATCTGAAGAAAACCTC
chr6A	304936894	304937062	chr6A_304936894_304937062_24	24	70.37	71.18	AACTAGAAGTCTAGCACGTCATTT
chr3B	669061181	669061253	chr3B_669061181_669061253_24	24	64.13	8.56	ACTCTTGTGTCATATTCAATCTTC
chr7A	569228636	569228732	chr7A_569228636_569228732_24	24	89.77	71.18	CGTTGACATCAAAACTAACATGGT
chr7D	251404102	251404150	chr7D_251404102_251404150_24	24	51.61	3.21	ATATTTGCAAACTGCATTCTTGTA
chr5A	360427764	360427860	chr5A_360427764_360427860_24	24	71.41	237.61	TCGGTCTCTTTAATCGCTGGACAG
chr5D	195915924	195915948	chr5D_195915924_195915948_24	24	63.99	30.5	GCGATATCAGTGAATCCTATAGTT
chr6B	455989816	455989879	chr6B_455989816_455989879_21	21	51.27	38.53	TATAAGACGTGTTGGAAAGCT
chr2D	28413369	28413417	chr2D_28413369_28413417_24	24	52.43	38.53	GACAGTGTCACAGTCAGGTAAGTT
chr5A	276624546	276624738	chr5A_276624546_276624738_24	24	265.4	1931.38	GGGAATCTTTCAAGTCTGACAAAT
chr1A	9113751	9113919	chr1A_9113751_9113919_24	24	63.94	104.36	TGCCAATTGTGCAACTGTAGAGCC
chr3B	31795616	31795688	chr3B_31795616_31795688_24	24	100.53	31.57	AGACTGTTCGATCTGAAGTATTGC
chr2A	4319088	4319256	chr2A_4319088_4319256_24	24	152.23	95.26	CTTCGTTCTTACAACTCCATAGCT
chr7A	28025419	28025611	chr7A_28025419_28025611_24	24	114.64	38	CGATAGTAGAAGGACGTTTAGCCT
chr3D	262093666	262093810	chr3D_262093666_262093810_24	24	92.67	7.49	GCTTTGTTCTTGCAGCTTCTGGTG
chr6B	21156621	21156669	chr6B_21156621_21156669_24	24	70.72	47.09	ACACTTAGGAGAAGGTAGTGACGG
chr5D	181696408	181696504	chr5D_181696408_181696504_24	24	54.47	12.84	ACTCTTTTGCTCCTCAGTGTCTTT
chr3A	13322550	13322694	chr3A_13322550_13322694_24	24	59.11	186.77	GGAAACTTGAGCTCTCGAAAGACC
chr1B	436385624	436385768	chr1B_436385624_436385768_24	24	112.08	3.75	CTTCATCATCAGACAAGACATCAC
chr7A	162411195	162411267	chr7A_162411195_162411267_24	24	66.44	4.28	GGTGGGGCTATAGGATGAATCTCC
chr2D	5873304	5873352	chr2D_5873304_5873352_24	24	59.22	52.98	AACTCACTAGCTTCTGAAGAAACT
chr1B	438327376	438327520	chr1B_438327376_438327520_24	24	79.98	65.82	GAAGCTCCACCCTACGAGGACAAT
chr6D	5081304	5081409	chr6D_5081304_5081409_21	21	56.07	4.28	ACACTGAATATGGAGGACACT
chr5A	399150163	399150235	chr5A_399150163_399150235_24	24	78.73	14.98	GGTGCTTCAAGAGTGACCCACACT
chr6B	479088400	479088472	chr6B_479088400_479088472_24	24	57.21	6.42	CCTCCAGGCGTCAGGGGTGCTCAT
chr4A	566449229	566449325	chr4A_566449229_566449325_24	24	53.05	70.64	AGTCAGAACCAAGAGGAGTGGAGG
chr6A	3301272	3301392	chr6A_3301272_3301392_24	24	64.8	13.91	GGTGTCCACAGTGAACAAAATCCT
chr6D	443748327	443748423	chr6D_443748327_443748423_24	24	63.79	89.91	ACTCTGTCGCGAAAGGATCTAAAG
chr3D	272935641	272935761	chr3D_272935641_272935761_24	24	51.79	148.24	GCTATGACATTCGCCTCAGAGTAT
chr5D	377955770	377955866	chr5D_377955770_377955866_24	24	83.24	24.08	GGCCCATGCTGCAACCAATCGTTT
chr2D	50156774	50156846	chr2D_50156774_50156846_24	24	61.22	15.52	CGTGTTATATACTAGTAGTAGTCT
chrUn	43360872	43360920	chrUn_43360872_43360920_24	24	77.54	1.61	CTACAATACATGGATATGAGAGCC
chr3A	481567578	481567674	chr3A_481567578_481567674_24	24	54	8.03	CTGTAACGCCCAGGCTGACACACC
chr1B	437370148	437370268	chr1B_437370148_437370268_24	24	96.87	33.18	GCTACCCCGCTTCGGTTCTACAAG
chr4B	421207115	421207259	chr4B_421207115_421207259_24	24	52.69	17.66	AATGTTTGATTGCACGCATGCGGT
chr7D	77059495	77059567	chr7D_77059495_77059567_24	24	67.84	72.25	ACACAACTCGCCAAGTCCTATTGT
chr7B	1297204	1297324	chr7B_1297204_1297324_24	24	55.31	16.59	GCTGCTCTCGCTCGATGTGTTCCG
chr4D	61062614	61062662	chr4D_61062614_61062662_24	24	55.01	30.5	ACGTGTGATAAGAGGTTTTACAAT
chr4A	532676351	532676447	chr4A_532676351_532676447_24	24	90.9	31.57	CTCCATCACGCAGAACAACCGGAT
chr1B	265199000	265199144	chr1B_265199000_265199144_24	24	57.11	13.38	ATCTTTGAAGGTTGCTGACTGTGT
chr6A	305083001	305083145	chr6A_305083001_305083145_24	24	50.59	7.49	CTAGCGCTGTCTCAAGACCATGGT
chr7D	5159560	5159656	chr7D_5159560_5159656_24	24	73.34	2.68	AACTGGTTGATTTTCTGATGAGTT
chr2D	363503674	363503770	chr2D_363503674_363503770_24	24	61.61	39.6	ACGGAGAAACGAAACTTGATGATG
chrUn	94866558	94866654	chrUn_94866558_94866654_24	24	88.72	69.04	TCTTCCAATCTGTTGACCATGATG
chr3A	481351219	481351339	chr3A_481351219_481351339_24	24	80.06	49.77	GCTGCAGCCACTCAGACGGTTTCA
chr3D	174416898	174416970	chr3D_174416898_174416970_24	24	84.74	86.7	ACGATGATCTGTTGCATAGTAAGA
chr7B	543377126	543377222	chr7B_543377126_543377222_24	24	83.11	16.05	AAATATGTTTTGTTTCGTGGACGT
chr2D	14407404	14407476	chr2D_14407404_14407476_24	24	61.79	25.69	GGTGGCATGAATCCTTCTCCGTTT
chr7B	549493383	549493479	chr7B_549493383_549493479_24	24	76.51	50.84	CAACCAATTTATAGAACCATCCAT
chrUn	280767763	280767835	chrUn_280767763_280767835_24	24	51.46	5.89	ACGGAAAACCAGAAACAGGGCAGC
chr1D	398990749	398990821	chr1D_398990749_398990821_24	24	62.09	21.94	ACGCACTACAGGGCATCGGCTATT
chr6B	479088376	479088472	chr6B_479088376_479088472_24	24	110.03	65.29	GGAAAATCTTGTAGAGCACACTAT
chr3B	572169989	572170061	chr3B_572169989_572170061_24	24	71.53	2.14	CGGGCGGTTTCATCATTTGGAAAG
chr1D	325599835	325599979	chr1D_325599835_325599979_24	24	81.12	5.35	ATAGCCGGAAAGAGTCTCAGTTCT
chr1B	438400527	438400647	chr1B_438400527_438400647_24	24	67.55	52.98	CCTACATCGTCGGAGGTTGCCTCT
chr2D	2505808	2505904	chr2D_2505808_2505904_24	24	59.04	9.63	GATGGTGTGATCAGAGACAACAAG
chr3D	270028492	270028708	chr3D_270028492_270028708_24	24	59.54	58.33	CCTAGCCTATATCCGGTTTTTTCT
chr3A	566957323	566957395	chr3A_566957323_566957395_24	24	64.83	72.25	AAGTGGAAGGCAGCGTTCATTATT
chr5D	210085726	210085774	chr5D_210085726_210085774_24	24	52.2	8.03	AAATGTCGCGGAGTACTCGCTGGG
chr2D	301892294	301892414	chr2D_301892294_301892414_24	24	72.19	18.73	AAAACAAACGGCCTAGTATAAACT
chr1A	213475047	213475095	chr1A_213475047_213475095_24	24	68.05	71.71	AGCGCACTCCGGCATCTAGATCTT
chr5A	308035481	308035601	chr5A_308035481_308035601_24	24	54.21	15.52	ACAAATAGTTTATGAGTAGACAGT
chr1D	11961205	11961349	chr1D_11961205_11961349_24	24	133.9	28.9	CAACTTTCTGTAGTAAATGTCTGC
chrUn	435256822	435256918	chrUn_435256822_435256918_24	24	83.83	5.35	CCTTAGCCCCAATGAAGTTCCACT
chr3B	31795506	31795674	chr3B_31795506_31795674_24	24	50.04	38.53	GCCCAAGTACAGCTCTAAGACAGT
chr3D	169038115	169038235	chr3D_169038115_169038235_24	24	53.08	8.56	AGACATGAGATTGCTGATGAGATT
chr5B	499577313	499577433	chr5B_499577313_499577433_24	24	52.09	9.63	ATCGCTCTAGATCTCGCGGTCGTG
chr1B	459571180	459571324	chr1B_459571180_459571324_24	24	98.85	25.69	GATGGAATGTTTTGAACCGGGTGT
chr6B	52116700	52116772	chr6B_52116700_52116772_24	24	58.92	2.14	TGTGTGACTTTCATGAAATATGCT
chr2D	349435313	349435433	chr2D_349435313_349435433_24	24	51.23	29.97	CGCTATTGTACTTAGGACATCGAT
chr7B	593562046	593562238	chr7B_593562046_593562238_24	24	59.23	44.42	GCTCATCAATAAGAGTTGTTCGGT
chr2D	14406825	14406945	chr2D_14406825_14406945_24	24	78.58	51.91	CGGCTGTGATGCTCCATGTGTTAC
chr3A	566709673	566709745	chr3A_566709673_566709745_24	24	50.55	17.66	CCGCATCACTTGTAGATTTTGAAG
chr2D	2507150	2507222	chr2D_2507150_2507222_24	24	72.46	43.88	AGTCTTATTTTGCCGGAGCTCACT
chr6A	305082651	305082843	chr6A_305082651_305082843_24	24	61.22	30.5	AGGATGATATCAACGTGAATAATT
chr6D	438292759	438292855	chr6D_438292759_438292855_24	24	79.4	11.24	ACCCGACGTCGTGCTCCAGAAGGT
chr7A	310497285	310497381	chr7A_310497285_310497381_24	24	52.8	54.05	ATGCCGGAACTTCCAGGACTGTGT
chr2B	565687410	565687482	chr2B_565687410_565687482_24	24	53.93	3.21	GATAAGTCTGTTTACTATGAGAGT
chr4A	392167797	392167869	chr4A_392167797_392167869_24	24	61.1	10.7	CATGTCTATTCACCGGGATTAATG
chr3D	262093589	262093661	chr3D_262093589_262093661_24	24	92.16	46.02	TTCCGCTCTGTATAATTCATCTGC
chr1D	46219848	46219968	chr1D_46219848_46219968_24	24	54.13	23.55	GTTCGTACCTGAAACCTCTGGAGC
chr1D	77098586	77098634	chr1D_77098586_77098634_24	24	64.04	49.23	GGTCGTGCCACATGCCCAGTTAAT
chr2D	376052744	376052840	chr2D_376052744_376052840_24	24	71.48	16.05	GGTGGCTTACTGACGATTTGGAAT
chr2D	8564732	8564804	chr2D_8564732_8564804_24	24	50.82	28.36	AACCTGCTCTAAGACCCAACTTAG
chr5D	223945137	223945185	chr5D_223945137_223945185_24	24	50.32	36.93	CGGCTCATAAAGTTCTTGGCATAG
chr5D	448931321	448931426	chr5D_448931321_448931426_21	21	105.63	34.25	CACGAATGGCTTCACCGACGA
chr2D	2506437	2506461	chr2D_2506437_2506461_24	24	59.65	56.19	AAGAACAACAAGGATTGAACGTGT
chrUn	253162405	253162501	chrUn_253162405_253162501_24	24	89.22	21.41	ATAGTCCTCTTGACCCATACCTCT
chr2A	626019661	626019709	chr2A_626019661_626019709_24	24	91.96	101.68	ACGTCTATGTTTTCCAGTTTGAAA
chr5D	337153238	337153382	chr5D_337153238_337153382_24	24	123.34	28.36	ATAGTTCATATATAGATAAGCGAT
chr3B	562433564	562433660	chr3B_562433564_562433660_24	24	93.06	41.74	GTTACCGGTGATGATTGTCTGGCC
chr5D	5167981	5168125	chr5D_5167981_5168125_24	24	55.41	5.89	ACATAAAATCGTCAGCGTAGTCCT
chr4B	335443926	335444022	chr4B_335443926_335444022_24	24	172.85	148.77	AGTAATATCTTTGAGGTGTAGAGT
chr4B	32434794	32434938	chr4B_32434794_32434938_24	24	88.68	76.53	ACTGCAGAGTCATTCACAGAGAAT
chr7B	524712866	524712962	chr7B_524712866_524712962_24	24	58.58	12.84	GACGTGCGTGGATAGCCGGTTTTT
chr5D	448932297	448932381	chr5D_448932297_448932381_21	21	51.49	27.83	AGTCCTTGATTTGTCCAACAA
chr6D	406170221	406170317	chr6D_406170221_406170317_24	24	83.64	41.21	GCTCAATTTCCAAGCGATGTTCCT
chr7A	62754948	62755137	chr7A_62754948_62755137_21	21	77.64	32.64	CACGACGCCCTCGAGGTGAAG
chr1D	7500718	7500862	chr1D_7500718_7500862_24	24	58.25	36.93	ACGTATGTCCTGAACTTTCACAAT
chr5D	211213781	211213925	chr5D_211213781_211213925_24	24	87.57	33.71	AGGGATTCCCTTAGTCCATATTCT
chr5D	205929078	205929126	chr5D_205929078_205929126_24	24	68.17	24.08	ATGTCGTAGAAGACCAAAGAAGGG
chr3A	566957511	566957583	chr3A_566957511_566957583_24	24	70.74	1.61	GACCAATGTATATGTGCTGAATAT
chr3A	81114713	81114833	chr3A_81114713_81114833_24	24	56.03	25.15	CCCCTCTTTGTTCTACACGCAGAT
chr6D	423797177	423797324	chr6D_423797177_423797324_21	21	80.58	295.94	ATACGGCATATTAATATCTCT
chr3D	8780058	8780082	chr3D_8780058_8780082_24	24	63.99	75.99	GGTGATGTGGAACAACCGATACCG
chr1D	59465291	59465363	chr1D_59465291_59465363_24	24	51.93	20.34	CGTGTTTCCATCATATATTGTCCT
chr5A	276627785	276627905	chr5A_276627785_276627905_24	24	50.55	20.87	GCCTGGACCCTTTCCCGTCACAAT
chr6D	44484552	44484624	chr6D_44484552_44484624_24	24	71.07	11.77	ATCTGAGAAGCAAATGTGATGTGT
chr5A	45716416	45716488	chr5A_45716416_45716488_24	24	68.82	23.01	ACGTCAGAAATGTGAGTTAACCTC
chrUn	28706240	28706312	chrUn_28706240_28706312_24	24	68.77	62.61	AGGACCGCGTCAGACAAGTAGATG
chr5B	475348357	475348429	chr5B_475348357_475348429_24	24	59.95	18.2	TATGGCCAAAAAACTACTTCCGTC
chr4D	46297459	46297483	chr4D_46297459_46297483_24	24	54.92	24.62	CATTGTTCCTGAATCCACAAAGGT
chr5D	144872757	144872829	chr5D_144872757_144872829_24	24	54.97	80.27	CCTACGTACGACCAACGAAGAGGT
chr3D	262025748	262025964	chr3D_262025748_262025964_24	24	54.24	27.83	ATGCATTGGACGTGGCATAACTGG
chr4B	15754808	15754904	chr4B_15754808_15754904_24	24	66.91	3.21	CATGTGGATGGATCGGTTAAGTAC
chr7D	77379496	77379592	chr7D_77379496_77379592_24	24	69.41	18.73	ACAGATACTTACTGCAGGCGGAGC
chr6B	528345988	528346108	chr6B_528345988_528346108_24	24	61.61	20.34	AGTCGATTGTGGACTGTGGAGCCG
chr2D	252712767	252712911	chr2D_252712767_252712911_24	24	96.69	43.35	ACCTGTTGCAGCTTCCACGGTTAT
chr4B	15755312	15755456	chr4B_15755312_15755456_24	24	78.61	71.71	AGAACCCGAGTGCTACTTCTACTG
chr4A	572895384	572895432	chr4A_572895384_572895432_24	24	59.37	51.91	ACTGTGCCTTCTGTCGCGCTGACG
chr7A	32585537	32585633	chr7A_32585537_32585633_24	24	63.2	12.31	GAGTGGCGTGCCCACTCAGTCCGT
chr7B	563078376	563078496	chr7B_563078376_563078496_24	24	52.33	39.6	AGCGGCCCGATTGGGAGAACAACC
chr3A	88098	88242	chr3A_88098_88242_24	24	150.65	67.96	ACTGAGCAATAGCAGCCGATCTTC
chr2D	14406831	14406999	chr2D_14406831_14406999_24	24	53.32	51.91	CGGCTGTGATGCTCCATGTGTTAC
chr5D	7984896	7985040	chr5D_7984896_7985040_24	24	71.15	20.87	ACTACGTCAAGCTGTAGGCGGAGT
chr2B	565764596	565764692	chr2B_565764596_565764692_24	24	66.9	2.68	ATTTATGCGACTTAGACTTAGGAT
chr7D	33209220	33209364	chr7D_33209220_33209364_24	24	87.74	24.08	AGACCCATGTCTACATCGTCCACA
chr7B	549493384	549493408	chr7B_549493384_549493408_24	24	53	50.84	CAACCAATTTATAGAACCATCCAT
chr7A	550404664	550404784	chr7A_550404664_550404784_24	24	79.98	3.21	ATCTTCCTTGACTGTCCAGCCCAA
chr1B	172248408	172248504	chr1B_172248408_172248504_24	24	64.76	20.34	AGTAGCTCACTGGCGAATGGAAGG
chr1D	28561134	28561278	chr1D_28561134_28561278_24	24	55.94	6.42	GCCAAAACTACAGGCGGTGGCACG
chr7D	38002565	38002613	chr7D_38002565_38002613_24	24	56.4	83.48	ATCATTATGGTCCGGGTTCTGACG
chr1B	495898013	495898157	chr1B_495898013_495898157_24	24	144.8	67.43	CAATGAACCGACTATACTACGCAT
chr6A	305115400	305115568	chr6A_305115400_305115568_24	24	140.61	49.23	ATTCTACCTAGACCCGAACAAGGT
chr1D	60123648	60123792	chr1D_60123648_60123792_24	24	56.97	36.39	GCTGGTTGTAAGTAAGAGGGAGGT
chr1B	477817231	477817351	chr1B_477817231_477817351_24	24	125.03	105.43	AGTGCATCTCTACTCACTCGTCCG
chr6A	309596368	309596584	chr6A_309596368_309596584_24	24	96.58	29.43	CTGTTAGTGTATATCTGAGAGTTT
chr5A	272806654	272806750	chr5A_272806654_272806750_24	24	50.89	21.94	AATGGTACCCTGCAGACGTTGAGC
chr6D	423796260	423796407	chr6D_423796260_423796407_21	21	87	62.61	GCTGGTTTCAGATCTAAGTTA
chr5A	500928489	500928585	chr5A_500928489_500928585_24	24	58.58	75.99	AGGTTCCCCAGCATGATGAATAGT
chr7B	563078322	563078442	chr7B_563078322_563078442_24	24	73.15	39.6	AGCGGCCCGATTGGGAGAACAACC
chr2A	26730465	26730585	chr2A_26730465_26730585_24	24	78.95	4.28	AGCAACAACTCCAGAGTGCACCTT
chr5D	193196624	193196720	chr5D_193196624_193196720_24	24	115.05	4.82	CCACGTGTCCTCAACGATGAAAAT
chr5D	223940302	223940398	chr5D_223940302_223940398_24	24	54.33	9.1	GCTCCATTAACTCGATCGTTGACG
chr2A	2938585	2938681	chr2A_2938585_2938681_24	24	51	32.64	CCTCCACTGACCCTGTTCATACGT
chr1B	459571187	459571307	chr1B_459571187_459571307_24	24	81.02	25.69	GATGGAATGTTTTGAACCGGGTGT
chr2D	195604062	195604110	chr2D_195604062_195604110_24	24	57.21	26.76	ACCACAGATGTTCCTGCGACGAGG
chr6D	2192399	2192543	chr6D_2192399_2192543_24	24	56.62	37.46	AGAGAACAAGTAATAGAACAAATC
chr2A	2390422	2390542	chr2A_2390422_2390542_24	24	54.66	11.24	CCAGACAGGAATGCTTCGGTGAAT
chr1A	14044009	14044129	chr1A_14044009_14044129_24	24	83.95	31.57	GTAGTTGGACCAAAACACATAGCT
chr3B	742096468	742096612	chr3B_742096468_742096612_24	24	104.46	100.07	ACCCGTAGCAGAGCCGAGCAGACG
chrUn	353829794	353829866	chrUn_353829794_353829866_24	24	101.59	32.11	ATGCGTCGCCGATTTTAGAACCAT
chr6D	28974917	28975085	chr6D_28974917_28975085_24	24	51.61	59.4	ACTGATGCTTATACTGTGACTAGC
chr6D	423797198	423797324	chr6D_423797198_423797324_21	21	68.93	295.94	ATACGGCATATTAATATCTCT
chr3D	455946119	455946215	chr3D_455946119_455946215_24	24	54.05	6.42	ATGACAATCCCCAGATGATGTTCT
chr7A	545167457	545167553	chr7A_545167457_545167553_24	24	55.67	43.35	CATTGAACATCCACCGCTTTGAGT
chr6D	26372910	26372982	chr6D_26372910_26372982_24	24	52.12	46.56	ATAATCTGTAGCAGCCACCATCGC
chr6B	519687139	519687211	chr6B_519687139_519687211_24	24	76.02	1.07	TTAACTATCACGGTGGAATATGAT
chr2D	118231884	118232076	chr2D_118231884_118232076_24	24	113.78	19.8	AATTCCCATCACATTCAAGAGACT
chr7D	65573403	65573475	chr7D_65573403_65573475_24	24	58.13	3.75	AGCCAACAGCCAAACTGAGCACAC
chr5D	144873501	144873597	chr5D_144873501_144873597_24	24	71.2	57.26	ACATAAATAGTTGAGCACGCGTCT
chr7B	583208079	583208199	chr7B_583208079_583208199_24	24	60.73	6.96	CATACCTACATTCTCACAGCCACT
chr1D	11961464	11961632	chr1D_11961464_11961632_24	24	87.98	31.57	TCTTCTTGCGTCTGAATTAGTAGC
chr2A	51180247	51180319	chr2A_51180247_51180319_24	24	67.66	2.14	CACATGTAGATGGTGTATTGAGAT
chr1A	108911076	108911172	chr1A_108911076_108911172_24	24	65.1	24.62	GCTGGTTCACATTTTGTTTGTCAT
chr1A	9118678	9118774	chr1A_9118678_9118774_24	24	77.78	74.92	CCTTTATTCCCCCGAATCTACAGT
chr5A	399150037	399150133	chr5A_399150037_399150133_24	24	65.48	11.24	TCTCTGCAATTGTAATCGTCTACT
chr5B	6654984	6655080	chr5B_6654984_6655080_24	24	60.64	8.56	GATGATCAAGGATGAATACAACCT
chr7D	33209227	33209323	chr7D_33209227_33209323_24	24	53.99	24.08	AGACCCATGTCTACATCGTCCACA
chr2D	289299803	289299899	chr2D_289299803_289299899_24	24	58.35	22.48	ACCAGGAGCGTCAAGTGCACGTCT
chr5D	182982018	182982210	chr5D_182982018_182982210_24	24	76.44	15.52	CGTTCATGTAAACGCCGTCGAGTT
chr7A	42267753	42267873	chr7A_42267753_42267873_24	24	53.49	17.13	ACGTCGCGACCCATCTTCTCTAGT
chr2D	38089881	38089929	chr2D_38089881_38089929_24	24	58.5	90.98	ATCCATGTGGATCTCTGTAAGGCC
chr6A	15712015	15712087	chr6A_15712015_15712087_24	24	68.74	22.48	ACTCGAATACAATGACTTATGATG
chr5A	429394578	429394746	chr5A_429394578_429394746_24	24	92.68	30.5	CCTCGTCGCTGATCCGTTTGACGT
chr3A	442637714	442637858	chr3A_442637714_442637858_24	24	62.55	39.6	AGAAAACAATCAACAGTAGAACCC
chr3B	729511598	729511694	chr3B_729511598_729511694_24	24	56.49	12.31	CACATCAGATGGTTTGAGAATCCT
chr5D	184393199	184393271	chr5D_184393199_184393271_24	24	53.64	7.49	CATCCATGTTTCCGCACTCGATTT
chr7D	32021205	32021349	chr7D_32021205_32021349_24	24	60.34	29.43	CGAGGGATAGTTCAACTTTGCCAT
chr1A	465340305	465340449	chr1A_465340305_465340449_24	24	73.21	5.89	ATGTTCTCCACCCACGATGCAAGG
chr2B	660744671	660744767	chr2B_660744671_660744767_24	24	66.21	20.34	CCTTCGTATTCAATTCTTTCCACT
chr2A	634823051	634823219	chr2A_634823051_634823219_24	24	69.15	85.63	AGAGACACTGAGGAGCAAAAGAGT
chr3A	484783121	484783241	chr3A_484783121_484783241_24	24	57.03	13.38	GTTCATATGCACAGAAATTTCCCC
chr7A	136163715	136163787	chr7A_136163715_136163787_24	24	54.22	2.68	ACTTGCAACGCCCAAGGATCTGAT
chr7D	18412854	18412878	chr7D_18412854_18412878_24	24	66.21	28.36	GGTGGCCAGAATGCTACCAGAGGA
chr2A	15841382	15841526	chr2A_15841382_15841526_24	24	53.86	29.97	GCCGGTTCCAGCAAAATTCGACAA
chr3A	566709101	566709173	chr3A_566709101_566709173_24	24	52.29	12.84	ATATTTAGAACTAGGAATCTTATT
chr2D	161380084	161380156	chr2D_161380084_161380156_24	24	56.15	5.89	AGCATTTGCGAAAAATCTCTCAGC
chr5D	193197313	193197433	chr5D_193197313_193197433_24	24	56.71	52.98	CTCACAGAACTGGAATGAAAAGCC
chr4A	573870507	573870579	chr4A_573870507_573870579_24	24	50.8	79.74	CTTCCTCTTGAATCTTCGGACGAT
chr3D	104210397	104210445	chr3D_104210397_104210445_24	24	51.6	43.35	AAGTTCAGACTTTCTGACGAGGGC
chr1A	9118187	9118355	chr1A_9118187_9118355_24	24	68.29	63.15	GTGTTGACTGCGCTTGGCGGGTGC
chr7A	148410847	148410943	chr7A_148410847_148410943_24	24	53.13	27.83	AAGAATCACTGCGATGGCTGGACG
chr2D	28413216	28413312	chr2D_28413216_28413312_24	24	87.06	23.01	CTCGCTCTCGCCATGCCTGACGCT
chr4A	414265116	414265212	chr4A_414265116_414265212_24	24	95.11	32.11	GTCTCTATCAGTTCAATGTTCATT
chr3D	8837411	8837483	chr3D_8837411_8837483_24	24	109.89	137	ATGTGTTGCAGTCCGCTACTGATG
chr6A	305082685	305082805	chr6A_305082685_305082805_24	24	67.21	30.5	AGGATGATATCAACGTGAATAATT
chr5D	225997197	225997341	chr5D_225997197_225997341_24	24	69.68	18.73	GCCAGCTTCGTTGCTACATTAGCT
chr1D	398990759	398990879	chr1D_398990759_398990879_24	24	67.91	21.94	ACGCACTACAGGGCATCGGCTATT
chr1B	438327402	438327498	chr1B_438327402_438327498_24	24	99.97	65.82	GAAGCTCCACCCTACGAGGACAAT
chrUn	337714031	337714127	chrUn_337714031_337714127_24	24	50.61	34.25	AATGCAAGTGATTCTGGGCGAGAT
chr6B	530399159	530399279	chr6B_530399159_530399279_24	24	58.43	6.96	TTTCATTTGGTGAACCTGCAGCGC
chr7B	115201746	115201794	chr7B_115201746_115201794_24	24	53.65	134.32	CTATTACTGACCTTGAGGACGTGT
chr7B	1297163	1297259	chr7B_1297163_1297259_24	24	64.72	16.59	GCTGCTCTCGCTCGATGTGTTCCG
chr7B	551081026	551081122	chr7B_551081026_551081122_24	24	56.75	54.05	GGCTCCTTGCTACAAAACTTCCAC
chr7B	435490024	435490192	chr7B_435490024_435490192_24	24	62.38	62.08	ATCCTCGTCCAAATGATAGATTCG
chr1D	59465106	59465226	chr1D_59465106_59465226_24	24	60.85	41.74	CTGGACATGGCTGAAGCTGGAGCT
chr5D	448930235	448930403	chr5D_448930235_448930403_21	21	79.36	18.73	TGTAGTCCTCAAAATTTCCAA
chr5D	210054367	210054439	chr5D_210054367_210054439_24	24	98.9	165.9	TGCTCTGATGACATGTGTAAACAT
chr4A	450094404	450094452	chr4A_450094404_450094452_24	24	53.15	134.86	GTTCGTGTGCGAACAGAGTGAAAT
chr6B	3757201	3757225	chr6B_3757201_3757225_24	24	51.17	28.9	AATGGGAGAATACGAGCTTGCACC
chr5A	276629423	276629567	chr5A_276629423_276629567_24	24	170.4	323.77	AGAGTTGTCAAACTTAAAAGATTC
chr4B	15755350	15755566	chr4B_15755350_15755566_24	24	64.53	26.76	ATCGACAGAGAAGAACGATTAGTG
chr7A	62755123	62755228	chr7A_62755123_62755228_21	21	131.23	117.2	TAGGTCCTGCGCCTCAGTGTC
chr6A	322311637	322311757	chr6A_322311637_322311757_24	24	60.25	26.22	AGCTCCTATGCCGATGAAGCGAAG
chr3A	453148214	453148358	chr3A_453148214_453148358_24	24	50.57	19.27	GATGATCTATTGGGTTGAAGCATT
chr3D	22208600	22208720	chr3D_22208600_22208720_24	24	62.43	29.97	ATTAGATTGATCTTGTCGTGGCAT
chr5D	448931563	448931668	chr5D_448931563_448931668_21	21	59.67	14.45	AACTAACCATTATCATCATAT
chr2B	441653371	441653467	chr2B_441653371_441653467_24	24	65.29	12.84	TCTTCTTCGTACTCCGCGATCATC
chr6A	309501909	309501981	chr6A_309501909_309501981_24	24	66.52	12.31	TAGGGCGCTGGAGAATTAACTGGT
chr5D	211214270	211214390	chr5D_211214270_211214390_24	24	110.09	85.63	GTGCTCCTTGTCGATCATAGACCT
chr6D	44974695	44974815	chr6D_44974695_44974815_24	24	57.84	13.38	GTGCTTCAGATTGCAAAGTATAGT
chr3D	419968727	419968823	chr3D_419968727_419968823_24	24	51	5.89	TCTGCAGAACTCGTCACCTTCGTC
chr7D	333107650	333107722	chr7D_333107650_333107722_24	24	53.09	21.94	CGGTTTTTGCTGTCGTTGTCAAGC
chr2D	371762434	371762530	chr2D_371762434_371762530_24	24	73.84	16.59	AGCATGTCGAACATGTCCGAGTAG
chr2B	603140178	603140226	chr2B_603140178_603140226_24	24	77.93	3.21	CGCAAACGTTGACAATGTGGCTCA
chr3A	481351755	481351851	chr3A_481351755_481351851_24	24	75.46	4.82	GACGTCTCCTGGGTGCGATGCAAC
chr1B	469686501	469686573	chr1B_469686501_469686573_24	24	92.88	221.02	CGTACTCTTCAGAGCACTTCGTCT
chr1B	459614743	459614839	chr1B_459614743_459614839_24	24	76.85	44.95	GGTCCGTTTCAGGTAATGGGTCCT
chr2D	329030134	329030302	chr2D_329030134_329030302_24	24	58.13	18.73	CATTTTCACATTTAGTCACGCACT
chr5D	420577469	420577565	chr5D_420577469_420577565_24	24	61.64	25.15	GGTTGCTCTACTGTCGACCAGATC
chr3B	3631006	3631102	chr3B_3631006_3631102_24	24	64.51	38.53	CAACTTACTCTCATGTCTGATCCT
chr2A	574168283	574168307	chr2A_574168283_574168307_24	24	53.84	41.74	CGGCCTGTCGTCGGCCACCACGAC
chr5D	370721375	370721471	chr5D_370721375_370721471_24	24	152.09	409.93	GGCCGCCTTTCAGAACTACAAAAT
chr6D	423797551	423797656	chr6D_423797551_423797656_21	21	133.67	72.25	TCGGTACCATATTATCATCCA
chr3B	51937751	51937847	chr3B_51937751_51937847_24	24	152.06	72.78	GCCTTCTCCAGCCATCGAAAATGC
chr1A	218076084	218076228	chr1A_218076084_218076228_24	24	60.03	74.39	CACCTTCTACACCTCCGTAAAAAT
chr1B	477817213	477817285	chr1B_477817213_477817285_24	24	57.61	105.43	AGTGCATCTCTACTCACTCGTCCG
chr2D	365308669	365308789	chr2D_365308669_365308789_24	24	70.9	42.28	CCTGTACAGCGCGTAGGTATCCTG
chr5D	7984919	7985063	chr5D_7984919_7985063_24	24	67.22	19.8	CCTCGACTGCAGTGGCCAACGTCT
chr3D	92873432	92873528	chr3D_92873432_92873528_24	24	52.89	6.42	CGGGCGGGTTGGACAGCTCCGGCT
chr4B	15755477	15755573	chr4B_15755477_15755573_24	24	58.66	26.76	ATCGACAGAGAAGAACGATTAGTG
chr5A	427430472	427430520	chr5A_427430472_427430520_24	24	60.44	41.21	GTGCTGCTTGACCGTCTCTGGCAT
chr2B	45629830	45629950	chr2B_45629830_45629950_24	24	74.9	19.8	AGCTGATGCTTGTGAACCAAAATG
chr2A	595346720	595346888	chr2A_595346720_595346888_24	24	50.72	16.59	ACACTGTCCCGCCTAGCTTTGTAG
chr5B	511316793	511316937	chr5B_511316793_511316937_24	24	57.13	45.49	AGGTTTGAGAGGTTTGTCCAAAGG
chr5D	377956345	377956417	chr5D_377956345_377956417_24	24	98.88	34.25	GCCGCCATTTACAATCGCCGAATT
chr4B	15755364	15755532	chr4B_15755364_15755532_24	24	58.07	26.76	ATCGACAGAGAAGAACGATTAGTG
chr5D	7984666	7984858	chr5D_7984666_7984858_24	24	153.62	118.27	AAAGTTGAAACTGGTAGCTACACC
chr5D	448930848	448930953	chr5D_448930848_448930953_21	21	77.9	14.45	TACTTGAGGTTGCACACAGAT
chr1B	477816700	477816844	chr1B_477816700_477816844_24	24	61.31	10.17	AGATCTTGTCAAATGTCGCGCAGA
chr6B	46392483	46392555	chr6B_46392483_46392555_24	24	53.22	154.66	CGGACTACTCGTCTACCGAAATCT
chr2B	109294228	109294300	chr2B_109294228_109294300_24	24	102.17	31.57	CATCCCGATATGGATAGATCTGAT
chr2B	616920602	616920746	chr2B_616920602_616920746_24	24	149.45	59.94	GGCATAGTGTGTACCAGAGTTGAT
chr6A	299006531	299006627	chr6A_299006531_299006627_24	24	98.4	33.71	CCTTGCTCTATCTCCCCCGGGTAT
chr6A	281522159	281522183	chr6A_281522159_281522183_24	24	50.64	126.3	TGTTCCCACTCACGACCCATATAA
chr6A	77168990	77169038	chr6A_77168990_77169038_24	24	80.86	6.42	AAGAGGCAAGAACTTCAATACAGA
chr7D	58258910	58258994	chr7D_58258910_58258994_21	21	97.98	58.87	CAGGTCCTGCGCCTCAGTGTC
chr2B	616920606	616920702	chr2B_616920606_616920702_24	24	107.96	59.94	GGCATAGTGTGTACCAGAGTTGAT
chr1B	388277316	388277364	chr1B_388277316_388277364_24	24	60.68	39.6	ACTTCCTTTGGTTCTGCAACAACT
chr3D	7073412	7073484	chr3D_7073412_7073484_24	24	52.73	13.38	GCTCAATAATGCTTCCTTGTGTTG
chr6D	41796199	41796319	chr6D_41796199_41796319_24	24	61.93	5.35	AGGATGCTCTGGACGACTGCGATG
chr7A	489212648	489212744	chr7A_489212648_489212744_24	24	52.04	6.42	GTGAGATGGAAGATAGCGACCAGC
chr1B	438327370	438327514	chr1B_438327370_438327514_24	24	141.15	65.82	GAAGCTCCACCCTACGAGGACAAT
chr2D	28050089	28050257	chr2D_28050089_28050257_24	24	88.86	12.84	CTTGACGCTGCAATTTTGGACGAG
chr2B	678751299	678751371	chr2B_678751299_678751371_24	24	60.66	32.64	CGTCTTCGGATCTTCCTTGGCAGT
chr7A	502343166	502343238	chr7A_502343166_502343238_24	24	88.73	1.61	GCTCTCACTAGGTAATGTGCCCTC
chrUn	45813607	45813679	chrUn_45813607_45813679_24	24	58.93	4.28	AGGGAACTGCAGCTTCCGACTAGG
chr2A	464945169	464945337	chr2A_464945169_464945337_24	24	59.83	14.45	CGAGTTCATCTCTGTCGTGACTGG
chr4A	574202564	574202636	chr4A_574202564_574202636_24	24	52.12	1.07	CAAACTCAATTAAAATGGCCTCAA
chr7A	62755051	62755177	chr7A_62755051_62755177_21	21	58.21	117.2	TAGGTCCTGCGCCTCAGTGTC
chr3D	244797542	244797638	chr3D_244797542_244797638_24	24	50.82	1.61	ACCTCTAATATTGTTAGGCTTAGA
chr7D	259630121	259630313	chr7D_259630121_259630313_24	24	71.6	14.45	ATGGAACGAACTACACCTAGCCGT
chr1B	459595602	459595722	chr1B_459595602_459595722_24	24	53.47	42.28	CTGCTCCTCCAGATTGAAGACGGT
chrUn	424675746	424675767	chrUn_424675746_424675767_21	21	88.99	82.95	GTCCCGCATCGCCAGTTCTGC
chr5B	522793500	522793668	chr5B_522793500_522793668_24	24	63.84	18.2	GCTCTCATGAAGCTTCAGCCGCTT
chr4D	20079487	20079631	chr4D_20079487_20079631_24	24	97.49	21.94	CTGGATACTCTTCAAATACAAGGT
chrUn	93383328	93383472	chrUn_93383328_93383472_24	24	61.64	15.52	AATTTTCGGAATACAAACTCAAGT
chr3B	755209009	755209081	chr3B_755209009_755209081_24	24	55.75	5.35	ACATCACCGGACCAGCTACTGTAG
chr2B	26862017	26862089	chr2B_26862017_26862089_24	24	52.09	31.04	GATGTCCTTGATCTTATAATAGGT
chr4A	577538842	577538962	chr4A_577538842_577538962_24	24	59.49	16.05	AACAATTGAGTAAGGTGGCAGGGT
chr4B	15755507	15755603	chr4B_15755507_15755603_24	24	50.84	26.76	ATCGACAGAGAAGAACGATTAGTG
chr4B	28721534	28721606	chr4B_28721534_28721606_24	24	57.39	47.09	AGCGAGACCCTGGATACTCTGTGT
chr5B	516283078	516283126	chr5B_516283078_516283126_24	24	56.17	19.27	GCACCGCAGGGCGGCGGCAGTCGT
chr2B	45612138	45612258	chr2B_45612138_45612258_24	24	64.23	50.3	CATTTTGGTTCACAAGCATCAGCT
chr5A	429394879	429394975	chr5A_429394879_429394975_24	24	55.19	13.91	GGAAGACCGCCTAGCTGCGAAACT
chr1B	7795569	7795617	chr1B_7795569_7795617_24	24	50.19	3.21	AGGAGTCGGTGAATATGATCACCC
chr3A	453147843	453147963	chr3A_453147843_453147963_24	24	141.71	8.56	ATTTCGGTACATTATCAAGGAGAA
chr7D	334249098	334249218	chr7D_334249098_334249218_24	24	54.52	67.43	GCTCCGTGCTGCCCGGCGAAGGAT
chr1D	77096930	77096978	chr1D_77096930_77096978_24	24	80.57	24.62	AGAGGTCGTCGGGATTGATTGTGT
chr5B	403191240	403191384	chr5B_403191240_403191384_24	24	56.52	8.03	TTGTGTAGTGTATTGGTAAGGCGT
chr6D	438293082	438293154	chr6D_438293082_438293154_24	24	62.41	40.14	ATGTCGATGACGACCTGAACCGGC
chrUn	199906304	199906376	chrUn_199906304_199906376_24	24	221.12	19.27	AGGTGTAGGATAAGTGGGAGCCCT
chr5D	448930404	448930551	chr5D_448930404_448930551_21	21	51.4	83.48	CATACAAGTACGAGATCTCGA
chrUn	280767434	280767578	chrUn_280767434_280767578_24	24	54.51	88.84	AGAGAACTCCAGTAAACATGAAGC
chr7D	17742644	17742788	chr7D_17742644_17742788_24	24	111.92	33.18	GTCACAACAGTCTACGGGTATTAT
chr1A	9113786	9113834	chr1A_9113786_9113834_24	24	121.49	104.36	TGCCAATTGTGCAACTGTAGAGCC
chr7B	1296253	1296349	chr7B_1296253_1296349_24	24	98.97	137	ACTCGCCGTAGTAGATGTGGTCCT
chr6B	17412038	17412134	chr6B_17412038_17412134_24	24	58.11	10.17	CATGAACAGACAAGTAAGAATACT
chr1B	80776961	80776982	chr1B_80776961_80776982_21	21	73.62	70.11	ACGAATCCGTGCGACATGGGG
chr6A	15711281	15711353	chr6A_15711281_15711353_24	24	64.52	15.52	ACCGTCTGCTGATGTGTGTTCTCA
chr2B	24070410	24070530	chr2B_24070410_24070530_24	24	62.43	9.63	GCTTCAAAAGCAGCTAAGTTCTTT
chr1D	46732481	46732577	chr1D_46732481_46732577_24	24	194.02	398.16	GATGCGGCATCGTTCGATCGGAAT
chr5D	210050250	210050298	chr5D_210050250_210050298_24	24	81.77	147.7	TGCTCTGATGACATGTGTAAACAT
chr1B	172248497	172248545	chr1B_172248497_172248545_24	24	55.59	20.34	AGTAGCTCACTGGCGAATGGAAGG
chr3B	699912478	699912541	chr3B_699912478_699912541_21	21	129.73	1730.16	ACTGGTTGGATCATGCTTCTG
chr4B	7759986	7760106	chr4B_7759986_7760106_24	24	138.59	6.42	CGGCTTCGTCTTGCCCACAACCCG
chr1B	469686423	469686495	chr1B_469686423_469686495_24	24	164.4	221.02	CGTACTCTTCAGAGCACTTCGTCT
chr2D	2506929	2507025	chr2D_2506929_2507025_24	24	79.15	10.17	ATATAATTCTTGATCTGATCTGAT
chr5D	144873095	144873167	chr5D_144873095_144873167_24	24	53.18	64.75	ACGGCCTTGTGGTAGAAGAATAGA
chr1A	235077766	235077862	chr1A_235077766_235077862_24	24	64.03	18.2	GGTCATGCCACAGGCCCAGTTAAT
chrUn	370155597	370155645	chrUn_370155597_370155645_24	24	57.21	62.08	CACCTCTCACAGGACCGGAATGAT
chr6A	15711172	15711316	chr6A_15711172_15711316_24	24	65.66	18.2	CGCAACAAGGACCACATGTGACGT
chr2B	684328173	684328269	chr2B_684328173_684328269_24	24	51.83	16.05	AGAGGTTCAACATGACGATGCTGC
chr7D	10466387	10466435	chr7D_10466387_10466435_24	24	71.77	43.88	CATCTGGTCATCCTTGTCCTTTGT
chr2A	626019513	626019609	chr2A_626019513_626019609_24	24	58.08	22.48	CTCCTGTTGGTTATTGATAGTGCT
chr7D	297416002	297416122	chr7D_297416002_297416122_24	24	63.07	69.04	CTTCAATGACTGCTCTGAATCTGC
chr2B	626278109	626278229	chr2B_626278109_626278229_24	24	86.68	119.34	GCTCACGTCGGTTTCCTGAACAGA
chr2D	252712884	252713004	chr2D_252712884_252713004_24	24	54.53	29.43	GCTGGTTGCAGCACTTGTGGACAT
chr6D	9350909	9350981	chr6D_9350909_9350981_24	24	54.23	24.08	AGACCATGGAGCTTTTGTAGGAGC
chr4B	15755305	15755521	chr4B_15755305_15755521_24	24	62.62	71.71	AGAACCCGAGTGCTACTTCTACTG
chr2B	565764512	565764608	chr2B_565764512_565764608_24	24	79.98	24.08	GCCAGTAAGTTTACTGTGGTGCAG
chr5D	448929168	448929294	chr5D_448929168_448929294_21	21	94.8	34.79	ACCTTCTTAACAGCCACTATT
chr3B	749355763	749355835	chr3B_749355763_749355835_24	24	77.75	34.79	ACGAACAAGTTCTGCGTAAGATTT
chr1B	438400536	438400608	chr1B_438400536_438400608_24	24	103.13	52.98	CCTACATCGTCGGAGGTTGCCTCT
chr2A	2390396	2390516	chr2A_2390396_2390516_24	24	60.8	37.46	AGACTTCGGGCTGCTTAGGCCGGC
chr5D	193197429	193197597	chr5D_193197429_193197597_24	24	51.22	26.22	CATGTCGGATTCGGACAAGAGTGT
chr3D	224034675	224034795	chr3D_224034675_224034795_24	24	66.77	36.93	TTAGGCTGCTAGCTGTTGCGAACC
chr1D	7215943	7216015	chr1D_7215943_7216015_24	24	72.12	34.25	AGGGCCTTAGTCTACGAGCACATG
chrUn	88916066	88916186	chrUn_88916066_88916186_24	24	75.21	11.77	TTTCTGAACTATTTTGGCTGAGAT
chr2B	109294760	109294856	chr2B_109294760_109294856_24	24	79.3	31.57	ACACATCTAGCTTAGTACGTTTCT
chr3A	571789824	571789992	chr3A_571789824_571789992_24	24	60.29	39.6	AGAGGACCCCGTTTCGACAGTAGG
chr3B	607049734	607049830	chr3B_607049734_607049830_24	24	62.57	29.43	ACGTCCTTCGGCATCTGGTAGGTG
chr7A	3837150	3837222	chr7A_3837150_3837222_24	24	77.98	31.04	GACGGAAAAACTGACAGCTGGGTC
chr2A	634823125	634823269	chr2A_634823125_634823269_24	24	60.86	29.97	CCGTCAGTTGGTTGGAGTGCACGT
chr7A	14401187	14401283	chr7A_14401187_14401283_24	24	110.49	5.35	GCCCTACGCGGCACCGTCTTAATG
chr3D	467797322	467797394	chr3D_467797322_467797394_24	24	59.41	21.94	AGGCATTTGTACTTCTAGATGAGC
chr6A	309597297	309597393	chr6A_309597297_309597393_24	24	59.75	42.81	CGTCGTTCCCAAGTCCTAAGTCGC
chr2A	4319159	4319303	chr2A_4319159_4319303_24	24	51.96	95.26	CTTCGTTCTTACAACTCCATAGCT
chr6B	397134925	397134997	chr6B_397134925_397134997_24	24	78.88	26.22	GCCACAAGATGTGCAGTTCGCTGT
chr2B	616919380	616919500	chr2B_616919380_616919500_24	24	55.74	38.53	GGCATAGTGTGTACCAGAGTTGAT
chr1D	325600003	325600075	chr1D_325600003_325600075_24	24	60.66	20.34	CGTAAGAACGTGGAGCTGGGATGG
chr7A	566905980	566906052	chr7A_566905980_566906052_24	24	57.24	35.86	ATGACAAGGCAATGAACATAAGCA
chr2D	2521512	2521656	chr2D_2521512_2521656_24	24	88.14	15.52	CGGAAACATGGTGAAGAAGGGGCC
chr2B	689877373	689877445	chr2B_689877373_689877445_24	24	56.54	44.42	ACGTCGAGCTGCAAATAATTAAAG
chr1B	495898035	495898203	chr1B_495898035_495898203_24	24	62.8	67.43	CAATGAACCGACTATACTACGCAT
chr6A	23382162	23382210	chr6A_23382162_23382210_24	24	70.05	21.41	ACGTCTTCAACATATGTACTTTTC
chr3A	484783145	484783241	chr3A_484783145_484783241_24	24	51.45	13.38	GTTCATATGCACAGAAATTTCCCC
chr1D	4651432	4651504	chr1D_4651432_4651504_24	24	57.2	33.18	AGGGCTGTGCCGATGACGGTGATG
chr1A	199347056	199347176	chr1A_199347056_199347176_24	24	66.45	141.82	AGGACTAACTCGACTGATCACCAC
chr3D	131235777	131235849	chr3D_131235777_131235849_24	24	64.36	75.99	CCAGTTTTCGCTCGGCAATGCCCT
chr6B	484784304	484784424	chr6B_484784304_484784424_24	24	66.18	57.26	ATGACGATCTCATTTGCGCCGATG
chr2B	45611826	45611994	chr2B_45611826_45611994_24	24	67.37	5.89	ATTCCATGTATTACAGCTGAACGT
chr4A	538565700	538565748	chr4A_538565700_538565748_24	24	51.54	19.27	AGGACAAAGTTATTGGGACAAATC
chr6D	3567885	3567981	chr6D_3567885_3567981_24	24	57.31	17.66	GGCCAGATTAGGCAGTCCAGTTGT
chr2A	634823033	634823201	chr2A_634823033_634823201_24	24	52.49	85.63	AGAGACACTGAGGAGCAAAAGAGT
chr4D	91076649	91076733	chr4D_91076649_91076733_21	21	171.35	419.56	CCTCGCAAATTCCTTGATTAT
chr7A	162409936	162410032	chr7A_162409936_162410032_24	24	56.16	11.77	CATGCTCTACGCCTGCTCCAGGCT
chr5D	4053077	4053140	chr5D_4053077_4053140_21	21	52.59	20.87	CAGTTGTTTGTCTTCCTGAGA
chr5D	164987621	164987717	chr5D_164987621_164987717_24	24	54.45	16.59	CGCTGCAGGCACGTATCCTTCGTT
chr7A	5503125	5503197	chr7A_5503125_5503197_24	24	133.48	116.13	ACGTTTGTCAGAAGGCACAACAAT
chr3A	573710563	573710635	chr3A_573710563_573710635_24	24	51.28	16.59	CGCTAGAGTAACTGACGAAGATGT
chr1D	4651456	4651504	chr1D_4651456_4651504_24	24	55.55	33.18	AGGGCTGTGCCGATGACGGTGATG
chr6A	309596558	309596630	chr6A_309596558_309596630_24	24	55.93	29.43	CTGTTAGTGTATATCTGAGAGTTT
chr5B	434940230	434940422	chr5B_434940230_434940422_24	24	95.99	26.22	ACTGTCGCGTCTGGTCTGATGTGC
chr3A	451122658	451122706	chr3A_451122658_451122706_24	24	56.21	22.48	CAATTGTAGATCTATTTGATAAGT
chr7B	593562171	593562291	chr7B_593562171_593562291_24	24	55.22	7.49	TCCCCTTCCTGCAGTGCTAAGTGT
chr3B	31795093	31795213	chr3B_31795093_31795213_24	24	63.37	12.31	GCGGCTGAGGCAGATCAATATAAC
chr5D	7984944	7985088	chr5D_7984944_7985088_24	24	58.96	19.8	CCTCGACTGCAGTGGCCAACGTCT
chr5D	420577445	420577565	chr5D_420577445_420577565_24	24	71.15	25.15	GGTTGCTCTACTGTCGACCAGATC
chr7B	551081022	551081070	chr7B_551081022_551081070_24	24	52.6	54.05	GGCTCCTTGCTACAAAACTTCCAC
chr1D	6316083	6316155	chr1D_6316083_6316155_24	24	52.47	19.8	AGACATTTGCAGGTCGAGACAAGC
chr4D	20079531	20079627	chr4D_20079531_20079627_24	24	65.77	6.42	TTTATCTAACTTAACAACTGCAGG
chr3D	224034048	224034120	chr3D_224034048_224034120_24	24	66.96	40.67	AATTCATTGTACGTCGTCACAAAT
chr3A	553466775	553466838	chr3A_553466775_553466838_21	21	111.59	1781	ACTGGTTGGATCATGCTTCTG
chr2B	441703194	441703314	chr2B_441703194_441703314_24	24	50.59	13.38	AAGGATGTTCTGGAAGATCAAGAA
chr7B	586728422	586728518	chr7B_586728422_586728518_24	24	61.38	11.77	CGTGTTCCACTACCTAGGGGATGT
chr6A	29803604	29803748	chr6A_29803604_29803748_24	24	93.73	22.48	CTTGCCGCGATTGGAGACTAGAGT
chr4A	523985904	523986000	chr4A_523985904_523986000_24	24	83.37	44.42	CATGTCAGCTTTCTATTTTCCATT
chr6A	324150390	324150486	chr6A_324150390_324150486_24	24	50.28	16.05	ACTTCAATGGTGTGGGCGCGTCGT
chr6D	28974895	28975015	chr6D_28974895_28975015_24	24	132.36	14.98	GCTTGGTGGATATTAGCAAGCATT
chr2D	363502785	363502881	chr2D_363502785_363502881_24	24	61.01	3.75	CTTTCAGTTGTTGGCCTCAAACAT
chr6D	67571855	67571999	chr6D_67571855_67571999_24	24	54.3	17.13	ATTCTCTGCAGGTTGGTGGGTCTG
chr7B	104478365	104478461	chr7B_104478365_104478461_24	24	55.21	11.24	AACGAATGCATGTGGTGAGCGAGC
chr1A	212819635	212819683	chr1A_212819635_212819683_24	24	133.45	63.15	ACCATGACAAGGTCCACAGGCAGT
chr2A	16626453	16626573	chr2A_16626453_16626573_24	24	61.91	6.96	TGATTTTCTAAGTCAAGTTACACT
chr6A	269934632	269934776	chr6A_269934632_269934776_24	24	54.69	20.34	AAGGTTCGAGTCTGATTCAGATCT
chr2B	626278257	626278353	chr2B_626278257_626278353_24	24	100.55	31.57	ACGTCAGAAGCCTGATGGCGTTCG
chr2D	359472658	359472706	chr2D_359472658_359472706_24	24	66.64	112.38	CCTTCGAAGGAATCAGACGGAATT
chr7D	364879509	364879557	chr7D_364879509_364879557_24	24	60.17	13.38	CTCCACAACATTCGAGATCTCTCT
chr1B	495897791	495897887	chr1B_495897791_495897887_24	24	67.03	40.14	AGTACAATCTAGCAGTGGAACACT
chr2D	28413193	28413337	chr2D_28413193_28413337_24	24	112.91	81.88	ACTTTTGGACGAGAAGACAGTGTC
chrUn	370155624	370155648	chrUn_370155624_370155648_24	24	69.64	30.5	GCCACCCGATGGGTCTACAATTGT
chr4A	566450037	566450181	chr4A_566450037_566450181_24	24	52.3	36.93	GTGGACTGTGTGCGTTGTGTTAGC
chr7D	33209274	33209394	chr7D_33209274_33209394_24	24	78.12	23.55	TCTAGGATGCTCACAGTCGCAGCT
chr3B	669113217	669113313	chr3B_669113217_669113313_24	24	53.84	11.77	TTGCTAGTACCTCCAACAAAGATG
chr1B	382344139	382344235	chr1B_382344139_382344235_24	24	53.33	19.27	ACATCTGCACCCACGTCGGCATGC
chr2A	457778064	457778136	chr2A_457778064_457778136_24	24	50.91	10.17	GACGGGTTGGACGAACTACTGCCT
chr6A	29803627	29803699	chr6A_29803627_29803699_24	24	114.49	3.21	AAGCATATTATCTCGGCCTGGCTG
chr6B	501496523	501496619	chr6B_501496523_501496619_24	24	84.26	27.29	GCTGCCATGTTTCCGGACGCTATT
chr6D	28974967	28975087	chr6D_28974967_28975087_24	24	102.51	59.4	ACTGATGCTTATACTGTGACTAGC
chr2D	289299594	289299642	chr2D_289299594_289299642_24	24	50.12	57.26	GGTGGTGTTCATGCAGTGCTACAT
chr7B	551029327	551029399	chr7B_551029327_551029399_24	24	52.5	6.96	CTTGTATACTTTGCTATTGACACC
chr7A	155571122	155571218	chr7A_155571122_155571218_24	24	78.24	18.73	AAGCTTCGTCGACACAGGTGCTGC
chr2D	72616179	72616299	chr2D_72616179_72616299_24	24	51.64	9.1	TTACGTTTGCTTGTGACAATCTCT
chr2A	2938467	2938659	chr2A_2938467_2938659_24	24	53.59	32.64	CCTCCACTGACCCTGTTCATACGT
chr6D	34971851	34972019	chr6D_34971851_34972019_24	24	56.91	48.7	ATTGAGCCCAAGAAGTACGGTATG
chrUn	108551335	108551455	chrUn_108551335_108551455_24	24	50.51	27.29	TGTCCCACAGCTAAGATGGCCACC
chrUn	467564064	467564112	chrUn_467564064_467564112_24	24	64.33	44.42	GCAAGATCAAATCTCACAGACCTT
chr3D	270405964	270406084	chr3D_270405964_270406084_24	24	50.05	5.35	CTGGGACAGAACACCGATCACTGC
chr7D	27808149	27808245	chr7D_27808149_27808245_24	24	77.69	16.59	ATCGATAGCAGAAGGACGCTTAGC
chr7D	259630343	259630487	chr7D_259630343_259630487_24	24	155.52	11.24	ACGTTTATCTCCTCGACTGCAATG
chr6A	3301307	3301403	chr6A_3301307_3301403_24	24	53.26	13.91	GGTGTCCACAGTGAACAAAATCCT
chr1D	62338596	62338668	chr1D_62338596_62338668_24	24	79.71	5.35	GGCGTTCTTCCTGGCCATACTAAA
chr7D	38002534	38002630	chr7D_38002534_38002630_24	24	72.76	83.48	ATCATTATGGTCCGGGTTCTGACG
chr7D	5668462	5668510	chr7D_5668462_5668510_24	24	84.31	51.38	GCCACATGAGCTCTGTTTTTCCCG
chr1B	459934493	459934613	chr1B_459934493_459934613_24	24	109.69	92.05	AACCTGAACCGTACCCTTCTGAGA
chr5D	448929340	448929466	chr5D_448929340_448929466_21	21	75.87	24.62	ACCGAGCACTAACAAGACTAT
chr2A	615680780	615680852	chr2A_615680780_615680852_24	24	84.94	111.85	ATGAAGGACTCTAATGATAGGTGG
chr5D	448930256	448930424	chr5D_448930256_448930424_21	21	63.07	24.08	CCCAAAGTCTTCTAGTATGCA
chr2B	109294203	109294323	chr2B_109294203_109294323_24	24	68	31.57	CATCCCGATATGGATAGATCTGAT
chr2D	14407141	14407165	chr2D_14407141_14407165_24	24	68.25	28.9	AAATGTACTTTTGATTTGAACGTG
chr3B	10697254	10697278	chr3B_10697254_10697278_24	24	57.64	104.89	CCCACCTACCCGACGTTCGACACT
chr2B	417031854	417031926	chr2B_417031854_417031926_24	24	80.12	23.55	GCTCTGTTCATCGACAACACATAT
chr6D	406170248	406170320	chr6D_406170248_406170320_24	24	54.26	41.21	GCTCAATTTCCAAGCGATGTTCCT
chr5A	459297741	459297789	chr5A_459297741_459297789_24	24	61.24	199.08	ACGTCTCGATAGTTCACGTCAGTT
chr2A	602964800	602964896	chr2A_602964800_602964896_24	24	119.32	4.82	ATATGCAATTAACTCCCACCAACT
chr5D	137956056	137956200	chr5D_137956056_137956200_24	24	58.69	34.25	ACGTTCCTCGGTCTTCATTGAACA
chrUn	370155403	370155475	chrUn_370155403_370155475_24	24	54.7	1.61	ACAAATTTTTTTTCACCCGTAAGT
chr4A	573870543	573870663	chr4A_573870543_573870663_24	24	54.91	62.61	CTCTTGAATCTTCGGACGATCTTT
chr6A	322292009	322292057	chr6A_322292009_322292057_24	24	93.68	2.14	CGCTCTTGTTTTTCGGTCGGCAAC
chr7D	259630189	259630333	chr7D_259630189_259630333_24	24	68.65	42.28	ACTTGGTGCCATCTACGTTTATCT
chr3A	13321984	13322056	chr3A_13321984_13322056_24	24	106.15	123.62	CAAATAGGATCTACCAGCAGCAGT
chr3A	566709648	566709768	chr3A_566709648_566709768_24	24	85.54	33.71	GGAGAGTTAGGCGGCGCAGTCCCT
chr7D	259630180	259630420	chr7D_259630180_259630420_24	24	74.26	42.28	ACTTGGTGCCATCTACGTTTATCT
chr6B	41430525	41430597	chr6B_41430525_41430597_24	24	67.33	11.24	CTTGCTACACCATCTAAACCTATT
chr6A	309596482	309596578	chr6A_309596482_309596578_24	24	62.02	17.13	CGTCAGGAACTACTTGTTCAGAGT
chr4A	507321008	507321200	chr4A_507321008_507321200_24	24	61.15	38.53	CGGATTTTGTTGATATATACAATA
chr6D	67571841	67571961	chr6D_67571841_67571961_24	24	80.66	17.13	ATTCTCTGCAGGTTGGTGGGTCTG
chr1B	438400508	438400652	chr1B_438400508_438400652_24	24	81.14	52.98	CCTACATCGTCGGAGGTTGCCTCT
chrUn	418882500	418882596	chrUn_418882500_418882596_24	24	93.86	47.63	GTGGCACTGGCCTAGGGAACGACC
chr5A	360427066	360427186	chr5A_360427066_360427186_24	24	80.21	12.84	AAGTCTTACCTAGCCCTAATGGTT
chr1A	207208738	207208834	chr1A_207208738_207208834_24	24	99.18	60.47	AGAGATCCATTTAGATACGAGACT
chr5D	216239788	216239860	chr5D_216239788_216239860_24	24	58.74	27.83	ACATCTCAGGACATTGGTACTGTT
chr3B	687181413	687181557	chr3B_687181413_687181557_24	24	75.91	12.31	AAAGTAGTGTTGCCTGGAGGGATT
chr2A	55875574	55875694	chr2A_55875574_55875694_24	24	102.53	40.67	AACCGCTGCTCTGGTGGAATCTGC
chr4A	537437776	537437824	chr4A_537437776_537437824_24	24	51.78	19.27	CGGTCTCGCTTTGTGCGTCTGCTT
chr6A	281703678	281703846	chr6A_281703678_281703846_21	21	245.19	188.38	TATATGTCTGACTTGAATGTG
chr4D	117226112	117226232	chr4D_117226112_117226232_24	24	67.94	12.31	GACGCAGATCTGCACCCGACGAAG
chr2A	614964867	614965011	chr2A_614964867_614965011_24	24	85.75	28.9	ACCGAACGATGCCAACACACTAGG
chr2B	616920278	616920398	chr2B_616920278_616920398_24	24	56.29	16.59	TCTCCAAGATCGACTCACACTACT
chr1B	491925841	491925961	chr1B_491925841_491925961_24	24	58.12	25.15	CGACGGAACACTATCGCCAACAGT
chr6D	423796068	423796131	chr6D_423796068_423796131_21	21	66.51	30.5	TATAAGACATGTTGGAAAGCT
chr3B	742466645	742466693	chr3B_742466645_742466693_24	24	56.4	23.55	CCTTCTGAAGGTAGACGACCTCTC
chr1D	54998730	54998826	chr1D_54998730_54998826_24	24	51.11	11.77	AATGAACCAACGCTAATTGAGAGT
chr4D	6711842	6711986	chr4D_6711842_6711986_24	24	81.39	41.21	CAGGGACGATCTGAAGAAAACCTC
chr5A	429394954	429395098	chr5A_429394954_429395098_24	24	80.59	69.04	GAAGGACGCACTGAGCAGAGGCTC
chr5A	355371655	355371727	chr5A_355371655_355371727_24	24	73.65	19.27	TCTTCTTCCACTCAGCCTCGTGCT
chr3A	481613664	481613784	chr3A_481613664_481613784_24	24	66.07	254.73	GCGGTTCGAGAACCTGTAGACGTT
chr3A	532157317	532157437	chr3A_532157317_532157437_24	24	101.22	80.27	AGAACTCGACTACTTGTGGTGCCG
chr7A	3618966	3619062	chr7A_3618966_3619062_24	24	55.69	10.7	TGGCGGTACGTGACAACAGTTCTA
chr7B	1297209	1297305	chr7B_1297209_1297305_24	24	61.32	16.59	GCTGCTCTCGCTCGATGTGTTCCG
chr2D	335078241	335078361	chr2D_335078241_335078361_24	24	56.9	32.11	CCGAGCTAAGTCCCTTGTGTTCAT
chr3B	68205235	68205355	chr3B_68205235_68205355_24	24	51.13	55.66	AGACGATAGCTTCTTGGACTACGA
chr5D	448930518	448930581	chr5D_448930518_448930581_21	21	53.93	83.48	CATACAAGTACGAGATCTCGA
chr6D	5150814	5150982	chr6D_5150814_5150982_21	21	61.92	18.2	ATACCTTCTCGATCTAGGACA
chr1B	472168666	472168714	chr1B_472168666_472168714_24	24	70.06	94.19	GCTGTGCGGACGATCAACTTCAGC
chr7B	593561503	593561671	chr7B_593561503_593561671_24	24	105.13	26.76	ATTTGTCCGGTCTTGGAGATGACT
chr2B	678737484	678737556	chr2B_678737484_678737556_24	24	59.1	47.63	CTTCGGATCTTCCTTGGCAGTGGG
chr2D	365308670	365308766	chr2D_365308670_365308766_24	24	106.4	42.28	CCTGTACAGCGCGTAGGTATCCTG
chr2D	307641863	307641983	chr2D_307641863_307641983_24	24	77.49	11.77	ACTTCGCCGGACACGTGAAGTCGT
chr2A	44019637	44019709	chr2A_44019637_44019709_24	24	52.35	3.21	AATTGTCCCCTTTGGCCCATGAAG
chr5D	126343351	126343471	chr5D_126343351_126343471_24	24	52.65	9.63	ACCGGTCGACTTGAATTCGAGAGC
chr6B	142633636	142633756	chr6B_142633636_142633756_24	24	81.98	42.81	ATTATCAAGGAATAGTAGCAAGGT
chr1B	488656010	488656106	chr1B_488656010_488656106_24	24	92.07	24.08	ATACCGATGTGGGACTCACAATGT
chr3B	682030667	682030763	chr3B_682030667_682030763_24	24	84.72	36.93	GCACGAGTCTTCAACAACAGATCG
chr3A	453148046	453148166	chr3A_453148046_453148166_24	24	72.82	35.32	ACAATCAGGAGCTTAGTAAGAAGA
chr6D	2193105	2193249	chr6D_2193105_2193249_24	24	68.49	13.38	GCAGCGTTGTCATGTCGGCTCAGT
chr5D	182981957	182982101	chr5D_182981957_182982101_24	24	54.99	6.42	ATCGTGCAACCAAAGAACCTCGAG
chr7D	38002548	38002644	chr7D_38002548_38002644_24	24	61.66	83.48	ATCATTATGGTCCGGGTTCTGACG
chr6B	123536	123632	chr6B_123536_123632_24	24	55.24	24.62	AGAGCTTACCGAAGTGTTCATGGT
chr2B	658151974	658152046	chr2B_658151974_658152046_24	24	50.86	11.77	ACCCAATGATTGTCGGGCTACCAG
chr2A	15840957	15841077	chr2A_15840957_15841077_24	24	52.25	13.91	CGTCTTGTATGTGCTCTTGGCGGT
chr2D	289299555	289299723	chr2D_289299555_289299723_24	24	116.01	57.26	GGTGGTGTTCATGCAGTGCTACAT
chr6D	443748351	443748423	chr6D_443748351_443748423_24	24	63.58	9.1	AGCACCAACTCCGCCTAGTACGGT
chr6B	529291972	529292044	chr6B_529291972_529292044_24	24	82.4	54.05	GCTGCATGCACACAGTACGCCTTC
chr2B	441597404	441597548	chr2B_441597404_441597548_24	24	73.19	16.59	CGTCCTCACATTCATGCCTGGAGA
chr3A	453148043	453148259	chr3A_453148043_453148259_24	24	67.3	60.47	ACAATTACTTCTCATTCAGATCAT
chr1B	438400503	438400623	chr1B_438400503_438400623_24	24	72.68	52.98	CCTACATCGTCGGAGGTTGCCTCT
chr6D	23426344	23426440	chr6D_23426344_23426440_24	24	67.01	54.05	AAGTATCTTTCGATCGGCAAAGAA
chr1D	451776649	451776769	chr1D_451776649_451776769_24	24	68.54	54.59	ACCGGTTGTTGAAAGTGGAATGGT
chr2B	47851913	47851985	chr2B_47851913_47851985_24	24	51.6	11.24	ACAAACGGATGCTTCTCGGCGAGC
chr1B	6047200	6047272	chr1B_6047200_6047272_24	24	57.63	10.7	TGTGTCGACTGTGTTGTGCTACAC
chr6B	510753463	510753607	chr6B_510753463_510753607_24	24	55.67	6.96	ATAGCATGCTCTGTTGAAATGATT
chr7A	542744690	542744786	chr7A_542744690_542744786_24	24	54.98	30.5	ATGCTCTGGCAAGATGTCGTGGTG
chrUn	93383418	93383562	chrUn_93383418_93383562_24	24	55.02	23.55	ACTCAAGTACTTAGACAACCACAT
chr5D	7984791	7984959	chr5D_7984791_7984959_24	24	83.46	47.09	GCTGGTAGACTACAAATCATCGAG
chr7A	310497281	310497473	chr7A_310497281_310497473_24	24	99.25	54.05	ATGCCGGAACTTCCAGGACTGTGT
chr3D	254791468	254791588	chr3D_254791468_254791588_24	24	57.71	25.15	CGTGTGTTGTGTGCTTTGCATGGC
chr3A	13322523	13322667	chr3A_13322523_13322667_24	24	51.88	186.77	GGAAACTTGAGCTCTCGAAAGACC
chr2D	7147514	7147634	chr2D_7147514_7147634_24	24	61.49	15.52	GACGGTTGGCCAGTGTTTGGAATC
chr2D	349435970	349436066	chr2D_349435970_349436066_24	24	56.59	23.55	AATTCTTCAGTATGTTGAGCCAGC
chr7A	537901668	537901740	chr7A_537901668_537901740_24	24	56.34	10.17	GTATCGTCTGAAACTGTCATTCGT
chr7D	27809217	27809337	chr7D_27809217_27809337_24	24	90.15	25.15	AAGGAATCGACAGCAGAAGGACGT
chr7D	38002076	38002220	chr7D_38002076_38002220_24	24	170.02	115.59	ATTGATTTGCAGAACATTACTATG
chr6D	443748335	443748407	chr6D_443748335_443748407_24	24	59.68	89.91	ACTCTGTCGCGAAAGGATCTAAAG
chr6A	15712387	15712507	chr6A_15712387_15712507_24	24	55.72	56.19	AGCTCATCCTGTTGCTACTCATCG
chr3A	572242355	572242475	chr3A_572242355_572242475_24	24	52.54	27.83	AATGGGCCGATAGGTTCTTCTTTT
chr7D	58258733	58258901	chr7D_58258733_58258901_21	21	91.37	44.42	GGGGTGAGACCCAGTTCTAAA
chr5A	285659327	285659399	chr5A_285659327_285659399_24	24	51.95	8.56	CCAAGTAGAGATCGCACGTACCGT
chr6A	203682553	203682649	chr6A_203682553_203682649_24	24	54.54	13.38	CTTCATCGTCCATGACAGAGCTGA
chr1B	458891263	458891287	chr1B_458891263_458891287_24	24	81.74	27.29	TGTATTTCCAAGACAGAAGTCCCT
chr3D	263176563	263176659	chr3D_263176563_263176659_24	24	68.56	38	ACTCTTACCCGTTGATCGTCTGCG
chr5A	276627888	276628032	chr5A_276627888_276628032_24	24	50.88	20.87	GGTCCATTAACTTTGGCAGTCCAA
chr1D	59251124	59251244	chr1D_59251124_59251244_24	24	58.23	11.24	TTATCGTATTCGTACAGCCATGGT
chr3D	228883453	228883573	chr3D_228883453_228883573_24	24	62.49	61.54	TCTGCCATCCGGCGACCCGACAAT
chr4A	507321057	507321153	chr4A_507321057_507321153_24	24	73.55	35.86	ATTCGGATTTTGTTGATATATACA
chr7D	342301725	342301821	chr7D_342301725_342301821_24	24	55.81	29.43	CCATATCCGATACTTTCTTCCAGT
chr7D	27809215	27809263	chr7D_27809215_27809263_24	24	61.74	25.15	AAGGAATCGACAGCAGAAGGACGT
chr5D	4052166	4052250	chr5D_4052166_4052250_21	21	54.44	5.35	AGTGCTTCTTCCACATCCGAT
chr3B	5205364	5205532	chr3B_5205364_5205532_24	24	79.92	42.28	ATGCGATGGGGAGGATCAGACATG
chr1D	59465118	59465214	chr1D_59465118_59465214_24	24	59.52	29.97	AAGCTGGAGCTGAATGGATTGAGT
chr5D	337152872	337152896	chr5D_337152872_337152896_24	24	70.9	16.05	ACATCATACATCCCGAGCATGAGC
chr2B	90556583	90556679	chr2B_90556583_90556679_24	24	59.01	6.96	CGAAGAGGTAGCAGTCGAGTGTGC
chr1B	491925624	491925744	chr1B_491925624_491925744_24	24	50.52	7.49	TCTGGTTCCTACTGTTCTGTCCAT
chr5B	522111605	522111725	chr5B_522111605_522111725_24	24	54.83	434.55	ACGTAGAGCGTCCTTCCAGCCAGT
chr5D	7984929	7985073	chr5D_7984929_7985073_24	24	64.61	19.8	CCTCGACTGCAGTGGCCAACGTCT
chrUn	410430360	410430408	chrUn_410430360_410430408_24	24	241.42	453.81	TGTTCTCGTTGAGCTCATCTTAGG
chr7D	58258847	58258994	chr7D_58258847_58258994_21	21	125.58	58.87	CAGGTCCTGCGCCTCAGTGTC
chr3B	2403051	2403099	chr3B_2403051_2403099_24	24	82.3	11.77	AGGAGGACGATGACGCATCGGAGA
chr5D	448931132	448931216	chr5D_448931132_448931216_21	21	77.09	10.7	CACTGGGAGATTCCCCGACAT
chr1B	459422514	459422586	chr1B_459422514_459422586_24	24	63.46	1.07	AAAGAAGATAATTATAACAGGTGG
chr6D	285742300	285742468	chr6D_285742300_285742468_21	21	81.69	17.13	CGAGCACCACCTCTCAGGCTG
chr1D	325503917	325504085	chr1D_325503917_325504085_21	21	285.61	54.05	GCACAACAGTCTTGAAGCTTA
chr1D	7729931	7730027	chr1D_7729931_7730027_24	24	62.46	19.27	CAAGAGTAGTCGTGGCAGTAGAGT
chr7D	32998794	32998914	chr7D_32998794_32998914_24	24	61.83	4.82	GCCCTTCGTTGCCCAACGCAGCCT
chr2D	335078329	335078377	chr2D_335078329_335078377_24	24	66.18	23.01	CTTCATGAGCTAAAAGAGTCCGGT
chr5D	448930514	448930640	chr5D_448930514_448930640_21	21	135.37	83.48	CATACAAGTACGAGATCTCGA
chr7B	5320848	5320995	chr7B_5320848_5320995_21	21	52.07	32.64	TGTGACAAAGTAGAAAGCGGG
chr2B	668632701	668632821	chr2B_668632701_668632821_24	24	99.47	89.91	GTAGACATGTTGGATGGCGCGACC
chr5B	475281940	475282036	chr5B_475281940_475282036_24	24	102.97	52.98	ACTGAGTTCCACAGCTCGTGTTGT
chr2B	64984872	64984992	chr2B_64984872_64984992_24	24	57.72	10.17	ACTGATGTTTTGCTCGTACTTGAT
chr6A	309501908	309502028	chr6A_309501908_309502028_24	24	56.87	12.31	TAGGGCGCTGGAGAATTAACTGGT
chr5B	414366961	414367057	chr5B_414366961_414367057_24	24	51.13	11.24	GTGAAATGCTCAACTAGCAGTGAT
chr3D	270028550	270028598	chr3D_270028550_270028598_24	24	50.98	30.5	TTTGTCGCGACTCGTGAACTCACG
chrUn	109051099	109051195	chrUn_109051099_109051195_24	24	90.44	36.93	CATCTACCGTCGTCGGCATGTATC
chr6A	304936839	304936959	chr6A_304936839_304936959_24	24	55.58	71.18	AACTAGAAGTCTAGCACGTCATTT
chr6A	103297992	103298112	chr6A_103297992_103298112_24	24	80.04	12.31	ATTTTAACTTACAATCACACAATT
chr3D	254749500	254749620	chr3D_254749500_254749620_24	24	57.92	27.83	CTCGCAGATCTTCTCCAGTGGAGC
chr3A	453147931	453148003	chr3A_453147931_453148003_24	24	71.15	8.56	AATTTTACCCCTGTGCTTTGTTAC
chr1B	491925782	491925926	chr1B_491925782_491925926_24	24	61.76	25.15	CGACGGAACACTATCGCCAACAGT
chr6D	41796151	41796295	chr6D_41796151_41796295_24	24	70.82	5.35	AGGATGCTCTGGACGACTGCGATG
chr5B	501090650	501090746	chr5B_501090650_501090746_24	24	66.93	40.14	AGCATTCATGGCTTCGGTCACTTG
chr6B	46692878	46692902	chr6B_46692878_46692902_24	24	52.56	40.14	GCTGGGCGTTCCCAAGAGTCTACT
chr5D	9118183	9118303	chr5D_9118183_9118303_24	24	50.45	5.89	ATATATTAAGATCGAAGATGAAGA
chr6B	530167481	530167577	chr6B_530167481_530167577_24	24	105.12	57.26	AACGATCTTCATTCTGCACTCGCT
chr4B	32267382	32267454	chr4B_32267382_32267454_24	24	63.95	9.63	ACTGATCACACGGAAGTACTCTCA
chr5D	448932201	448932369	chr5D_448932201_448932369_21	21	81.37	35.32	CAGCAACAATCGTATATCAGG
chr2B	567619928	567620024	chr2B_567619928_567620024_24	24	54.36	2.68	ATCACAGTAGCTTAGGAGGTTCAG
chr6A	305083070	305083166	chr6A_305083070_305083166_24	24	71.02	7.49	CTAGCGCTGTCTCAAGACCATGGT
chr2B	565764740	565764860	chr2B_565764740_565764860_24	24	52.21	79.74	AGACGACTGAGACTACCAACAATC
chr6B	60070036	60070180	chr6B_60070036_60070180_24	24	72.3	3.75	GCCTGGAATACGAGGCGGCGATCT
chr2D	365308185	365308305	chr2D_365308185_365308305_24	24	72.73	9.63	ACCGAAGGACGGACGTTACGGGGG
chr2D	362637751	362637871	chr2D_362637751_362637871_24	24	65.25	9.63	TGTTGATCGGGCTCCGCCACAGTT
chr1B	397772251	397772275	chr1B_397772251_397772275_24	24	58.38	39.6	ATGATCTCAAAACAGCCCAGCTGG
chr4D	91077162	91077309	chr4D_91077162_91077309_21	21	69.93	996.46	GCAGATTTTGGTCTCTCAAGA
chr7A	5503144	5503216	chr7A_5503144_5503216_24	24	54.06	116.13	ACGTTTGTCAGAAGGCACAACAAT
chr7B	435543879	435544047	chr7B_435543879_435544047_24	24	76.7	10.7	ACACGTACTTGAGCAGGAACCAAT
chr7A	171380049	171380217	chr7A_171380049_171380217_24	24	76.66	39.6	AAGTTCTAGATCCGCCACTGGCAG
chr3D	103687961	103688033	chr3D_103687961_103688033_24	24	61.6	27.83	CTATTTTGGAACTGAGGGAGTAGT
chr3A	484783526	484783670	chr3A_484783526_484783670_24	24	109.01	42.81	TACCAGATTTCCCCGCGGAGCCTT
chr2D	342242414	342242438	chr2D_342242414_342242438_24	24	52.99	27.83	GTCCAAAAATGGGCAACGTCATAT
chr3A	150727965	150728061	chr3A_150727965_150728061_24	24	62.03	31.57	CCTTCGATGGAGTCCTTCCAGGCG
chr3B	5205397	5205565	chr3B_5205397_5205565_24	24	57.53	19.8	CATGAGAGTAAGTTGCAAAGACGT
chrUn	447177214	447177286	chrUn_447177214_447177286_24	24	68.05	62.61	AATCATTCCGGTCCTGTGAGAGGT
chr6A	322353478	322353574	chr6A_322353478_322353574_24	24	69.57	66.36	TGACGTGTTGTAGGCTGGACCTGC
chr6B	455990936	455991125	chr6B_455990936_455991125_21	21	244.03	204.43	TCTGACTTGAATGTGACCGGT
chrUn	124956639	124956783	chrUn_124956639_124956783_24	24	64.51	17.13	ATCAGCGATTTCATCTGCCACGCA
chr1B	488655886	488656006	chr1B_488655886_488656006_24	24	57.57	55.12	CACGCGACAGCTCATGATCATCAT
chr1B	458890569	458890617	chr1B_458890569_458890617_24	24	93.82	158.41	GGTGCAGCAACACCCGAGATCGTC
chr7B	23989516	23989684	chr7B_23989516_23989684_24	24	98.76	9.1	AATGACCCAGATACTTACTGCAGG
chr5B	484831713	484831833	chr5B_484831713_484831833_24	24	83.29	57.26	ACTGTCGAGGAATGGCCTCCCAAC
chr2D	28413313	28413409	chr2D_28413313_28413409_24	24	78.49	81.88	ACTTTTGGACGAGAAGACAGTGTC
chr3A	54863656	54863704	chr3A_54863656_54863704_24	24	56.16	36.39	AGTGTTTTCTATCTACTATGACGT
chr3A	571789261	571789381	chr3A_571789261_571789381_24	24	67.13	6.42	ATGTAGATGCCGATTGACAAATGG
chr5A	501204171	501204243	chr5A_501204171_501204243_24	24	60.14	42.28	ATCCTCCGACTCCACTCCTGACGG
chr3B	669061085	669061229	chr3B_669061085_669061229_24	24	72.04	10.17	GGTCTTACTAGTACCTCCAACAAC
chr2D	349435267	349435387	chr2D_349435267_349435387_24	24	70.22	29.97	CGCTATTGTACTTAGGACATCGAT
chr7A	33509475	33509547	chr7A_33509475_33509547_24	24	59.2	138.07	ACTCTCATAGCTAAAGTGTCCATT
chr2B	616920641	616920737	chr2B_616920641_616920737_24	24	62.45	59.94	GGCATAGTGTGTACCAGAGTTGAT
chr5A	276624641	276624785	chr5A_276624641_276624785_24	24	58.06	677.51	AGTGGCTCAATATCCGATTCTCTT
chr1B	458620004	458620028	chr1B_458620004_458620028_24	24	97.67	39.07	CGTCTACCTTTCTAAAAATTGCTT
chr5A	462471078	462471174	chr5A_462471078_462471174_24	24	82.11	50.3	AGCATCTTTCGACCGATCCGCAAT
chr7D	297416021	297416069	chr7D_297416021_297416069_24	24	73.76	69.04	CTTCAATGACTGCTCTGAATCTGC
chr5A	459297726	459297870	chr5A_459297726_459297870_24	24	52.11	199.08	ACGTCTCGATAGTTCACGTCAGTT
chr1B	436361754	436361850	chr1B_436361754_436361850_24	24	56.09	21.41	TGTTCACCTGCTCGGTCAAGGGTC
chr1D	420909400	420909520	chr1D_420909400_420909520_24	24	63.52	738.52	ACGACTCTGCCTGGCGTTGTCAGC
chr5B	504031567	504031663	chr5B_504031567_504031663_24	24	62.54	51.91	CGGTCGTGCTTGTTGTGGTGGACG
chr1A	429548	429620	chr1A_429548_429620_24	24	246.42	484.32	CCTAAGATGAGCTCAACGAGAACA
chr2B	109294548	109294668	chr2B_109294548_109294668_24	24	58.14	20.87	CCGCTGTTATGGTAAAAGACGAAC
chr7D	119589886	119590030	chr7D_119589886_119590030_24	24	69.63	15.52	ACACGCTGTCGTCAAAGTAGATCT
chr2A	559166413	559166485	chr2A_559166413_559166485_24	24	64.13	10.7	ATGCGACTAAGGTTGGATGGCGGT
chr6D	9406094	9406166	chr6D_9406094_9406166_24	24	60.17	18.73	CTACCCTCACAACTCTCTTGTGGT
chr4B	32434840	32434984	chr4B_32434840_32434984_24	24	52.59	76.53	ACTGCAGAGTCATTCACAGAGAAT
chr7B	1297161	1297281	chr7B_1297161_1297281_24	24	52.63	16.59	GCTGCTCTCGCTCGATGTGTTCCG
chr2D	7129891	7129963	chr2D_7129891_7129963_24	24	66.12	19.27	ATGTGTGATGTTACCCATAGCGAG
chr5D	200617136	200617232	chr5D_200617136_200617232_24	24	57.19	29.97	GACAAACAACTCACATGCATCAGT
chr4A	515278699	515278867	chr4A_515278699_515278867_21	21	85.48	59.94	GCACTCGTCAGTGACCAACAT
chr3B	207304752	207304794	chr3B_207304752_207304794_21	21	54.12	18.2	TTTGGACGTACCGTGAGATGG
chr3D	254791444	254791588	chr3D_254791444_254791588_24	24	66.66	25.15	CGTGTGTTGTGTGCTTTGCATGGC
chr3D	254791807	254791927	chr3D_254791807_254791927_24	24	98.17	20.34	GGTAGATTTTGGCATTGCAAGACT
chr1A	404668	404710	chr1A_404668_404710_21	21	89.52	305.57	CCGTGTGCCGGATTATGATTG
chr3A	13322585	13322681	chr3A_13322585_13322681_24	24	66	59.94	CTTCGTCTTGTCTGCGGATGGAAA
chr7D	18395714	18395834	chr7D_18395714_18395834_24	24	67.55	19.8	AGAACGCTGCCAGAGGAACGAACT
chrUn	418882753	418882897	chrUn_418882753_418882897_24	24	65.49	481.64	CGGTCATCTTTAAGGGTAGGACGT
chr3A	566957645	566957765	chr3A_566957645_566957765_24	24	136.69	43.88	ACGTCTGAAAAAACGGCCAGCCCT
chr3A	566957271	566957367	chr3A_566957271_566957367_24	24	53.99	72.25	AAGTGGAAGGCAGCGTTCATTATT
chr2D	363503483	363503555	chr2D_363503483_363503555_24	24	54.43	10.17	AAAGCTGCTACACTACTATCTAGT
chr3D	55750014	55750086	chr3D_55750014_55750086_24	24	70.92	16.59	GCTTGTTTGCAGGCGATTCAATTT
chr1D	366872650	366872722	chr1D_366872650_366872722_24	24	67.3	28.36	ATGGGCTCCGACGATCTCCGGGAT
chr4A	576388711	576388879	chr4A_576388711_576388879_24	24	55.44	20.34	AATACGAACTTCATCATGCACTTT
chr3B	5326735	5326855	chr3B_5326735_5326855_24	24	51.84	23.01	ACTCGCTTTGGTCTTTTTTTTCTG
chrUn	94866821	94866917	chrUn_94866821_94866917_24	24	95.8	3.75	ACCGGAACTGATTCAAGACATTTT
chr1A	200505625	200505697	chr1A_200505625_200505697_24	24	58.9	25.69	ACCGCCGATGACCTCTCTGGCACG
chrUn	434815402	434815498	chrUn_434815402_434815498_24	24	212.01	481.11	TGTTCTCGTTGAGCTCATCTTAGG
chr2D	28050156	28050324	chr2D_28050156_28050324_24	24	50.22	29.97	GGCCAGTGTCACAGTCGGGTCAGT
chr2A	44019295	44019391	chr2A_44019295_44019391_24	24	52.09	9.63	GTGTGCTATCTTACTAGCTGTAGT
chr5A	308035652	308035700	chr5A_308035652_308035700_24	24	83.97	84.55	TCTGTGAAATTCAACTCCCTGAAT
chr2B	109142905	109143025	chr2B_109142905_109143025_24	24	65.59	19.27	ATCTTCTCTTCCGGTCAGAGCCTG
chr3D	29922075	29922123	chr3D_29922075_29922123_24	24	52.42	55.12	GATAGCGATGGCAGTGCTTGTCCT
chr7D	32021206	32021278	chr7D_32021206_32021278_24	24	99.53	29.43	CGAGGGATAGTTCAACTTTGCCAT
chr3A	13149426	13149546	chr3A_13149426_13149546_24	24	56.43	67.43	AGGTCTCTGCATGCTGAAATGAGT
chr5B	358839171	358839276	chr5B_358839171_358839276_21	21	58.91	32.64	TCCAGAAGCGTGTGATAATCT
chr5B	475281896	475281992	chr5B_475281896_475281992_24	24	54.04	52.98	ACTGAGTTCCACAGCTCGTGTTGT
chr6A	304471399	304471543	chr6A_304471399_304471543_24	24	58.3	36.39	TGTTCCTGTTTCTCACGATGCTTT
chr2D	14407281	14407401	chr2D_14407281_14407401_24	24	87.55	16.05	GATGGTGGCATGAATCCTTCTCCG
chr1B	397771725	397771773	chr1B_397771725_397771773_24	24	51.48	4.28	ACTTCCAACTGGTTCGTAAGTCTT
chr7B	356276737	356276842	chr7B_356276737_356276842_21	21	144.67	376.22	AAATCCGTAATTTTTGGCACC
chr6B	501496538	501496634	chr6B_501496538_501496634_24	24	59.18	20.34	ACGTCTATTAACTCCGCTACATAT
chr2A	4319319	4319463	chr2A_4319319_4319463_24	24	50.35	20.87	TCCTACACTTCTTGCAGACAAGAT
chr5D	163436873	163436993	chr5D_163436873_163436993_24	24	81.87	16.59	CCTCGACACGTCAAACGGATCAGC
chr3D	254749575	254749767	chr3D_254749575_254749767_24	24	87.46	23.55	ATGGTCGGCCCCAGCTTCTCGATC
chr5A	285652091	285652259	chr5A_285652091_285652259_24	24	110.66	29.43	ATACTGCTGGTGCAGGACTGTACC
chr6B	17412459	17412555	chr6B_17412459_17412555_24	24	55.74	13.38	GGTCTTTTTAGTCTCCAGTGCAGT
chr3D	215325974	215326094	chr3D_215325974_215326094_24	24	80.62	16.59	GCTGTAACACACCGGCGATCGAGG
chr4B	68419270	68419342	chr4B_68419270_68419342_24	24	60.11	21.94	CTGCCCCTGACGGAATGGCCTGAT
chr5A	371032446	371032572	chr5A_371032446_371032572_21	21	59.76	13.38	CTTAGCAACAATCATATATCA
chr7D	5508066	5508138	chr7D_5508066_5508138_24	24	86.41	49.23	ACTCCATTTCATGTTCAATTCCAG
chr4B	127847027	127847069	chr4B_127847027_127847069_21	21	54.88	485.92	CCTCGCAAATTCCTTGATTAT
chr7D	65572649	65572673	chr7D_65572649_65572673_24	24	50.89	9.63	ACCGTCCGTCGGGGCTGCTGCAAG
chr2B	46085510	46085702	chr2B_46085510_46085702_24	24	59.73	23.01	ACACCTCTACCAAGTACCAACCAT
chr2D	72346044	72346188	chr2D_72346044_72346188_24	24	66.76	21.41	ATTATCTTATCTTCCGGTCAGAGC
chr2A	557808746	557808842	chr2A_557808746_557808842_24	24	51.84	29.97	AAGTTTACTGTGGCGGAGTACATC
chr3D	224034057	224034129	chr3D_224034057_224034129_24	24	50.63	40.67	AATTCATTGTACGTCGTCACAAAT
chr7D	366651657	366651705	chr7D_366651657_366651705_24	24	58.17	2.68	CACTAGTTTCTCAGGGTCATCTGT
chr7A	32692593	32692665	chr7A_32692593_32692665_24	24	57.81	21.41	CGATGTACCCGCCCAAGTGGCTGT
chr3D	254791794	254791962	chr3D_254791794_254791962_24	24	56.77	51.91	ATCCTCTTTTTCTCACAGTGTATG
chr4A	529698651	529698699	chr4A_529698651_529698699_24	24	57.63	15.52	CGGCACTCTGACTGAGTATGGACC
chr6B	3756985	3757033	chr6B_3756985_3757033_24	24	53.54	13.38	ACGGATTGTCTGACGTACTGCACC
chr7D	18846723	18846843	chr7D_18846723_18846843_24	24	54.68	50.84	ATAAAGTCCACCAAACATAGATCG
chr7D	297416006	297416078	chr7D_297416006_297416078_24	24	56.26	69.04	CTTCAATGACTGCTCTGAATCTGC
chr1A	9113789	9113885	chr1A_9113789_9113885_24	24	75.15	104.36	TGCCAATTGTGCAACTGTAGAGCC
chr2D	342059926	342060070	chr2D_342059926_342060070_24	24	76.92	6.42	CGTCAAGGCGGGCACTGAGCTCAC
chr7A	563367049	563367217	chr7A_563367049_563367217_24	24	76.48	18.2	CAGCTCTGTCACAACCACTGTCCT
chr5A	399149995	399150163	chr5A_399149995_399150163_24	24	85.04	11.24	AGGTGGTGAACCAAGAACTAAGAT
chr4A	507321120	507321240	chr4A_507321120_507321240_24	24	55.2	38.53	CGGATTTTGTTGATATATACAATA
chr1D	83076949	83077093	chr1D_83076949_83077093_24	24	84.26	23.55	CTTTCTTGTTTCTTCTCCGCGACT
chr3A	453148042	453148162	chr3A_453148042_453148162_24	24	50.04	35.32	ACAATCAGGAGCTTAGTAAGAAGA
chr5D	396878709	396878733	chr5D_396878709_396878733_21	21	60.64	68.5	ACGAATCCGTGCGACATGGGG
chr2A	557808750	557808894	chr2A_557808750_557808894_24	24	62.28	29.97	AAGTTTACTGTGGCGGAGTACATC
chr5D	337153454	337153502	chr5D_337153454_337153502_24	24	52.83	18.2	CTTTTGAACGATTTGGGTGGGTCC
chr3D	262026868	262026988	chr3D_262026868_262026988_24	24	50.45	2.68	AGAGCGATATCTAGCACGGCATGT
chr3D	254749531	254749675	chr3D_254749531_254749675_24	24	55.53	11.24	CTTGACTCCGTCTGCATAGGGACC
chr1A	5517004	5517100	chr1A_5517004_5517100_24	24	65.71	71.71	CGGTAGCACACTTCGTCCGCCTCC
chr4D	344941410	344941434	chr4D_344941410_344941434_24	24	84.9	61.54	ACGTCTCAAAAAGCTACTTCTATT
chr6A	322311521	322311641	chr6A_322311521_322311641_24	24	73.74	20.34	ACCGGCAAGAACAAGTTTTACAGC
chr4D	6474585	6474729	chr4D_6474585_6474729_24	24	53.62	12.84	CGTTGAAGCAATGAACTCATGTGT
chr5D	448931814	448931940	chr5D_448931814_448931940_21	21	93.17	3.75	GTTTCTAACAACAGCTTCTCT
chr2A	559165875	559165971	chr2A_559165875_559165971_24	24	53.47	21.94	CGTAATAGAACTGGCGGAGCGTGT
chr2B	684590955	684591003	chr2B_684590955_684591003_24	24	102.33	93.12	GCTCTCAAGGTTTCAGTGATCGAT
chr7A	522716633	522716729	chr7A_522716633_522716729_24	24	52.5	17.13	AATTGAGCAAATAGATGATGTGGC
chr1B	438327562	438327610	chr1B_438327562_438327610_24	24	57.76	38.53	TTTCGTCTTGTGTTGCAACTCAGG
chr4A	442882318	442882438	chr4A_442882318_442882438_24	24	112.27	39.6	AGACTCACATCGGATGCAACCTCC
chr2A	4319361	4319505	chr2A_4319361_4319505_24	24	66.04	20.87	TCCTACACTTCTTGCAGACAAGAT
chr6A	322300718	322300790	chr6A_322300718_322300790_24	24	67.09	21.94	CCTACCTGACAAGAGCCTTGTGAT
chr3D	270028465	270028609	chr3D_270028465_270028609_24	24	104.71	55.12	ACTACTTCGGGCACACAGGAAATG
chr1B	6047394	6047514	chr1B_6047394_6047514_24	24	55.02	19.8	ACACCTACCAAGCAAATATACAAT
chr1B	488655852	488655996	chr1B_488655852_488655996_24	24	78.23	55.12	CACGCGACAGCTCATGATCATCAT
chr7B	552169113	552169257	chr7B_552169113_552169257_24	24	54.82	19.27	CATTCGCACAACAAAAACAAGAGC
chr5B	434939719	434939791	chr5B_434939719_434939791_24	24	129.72	90.98	ATCTACGGTTTTGGACTGACCGAT
chr1A	439991245	439991317	chr1A_439991245_439991317_24	24	54.94	22.48	ACATCTTTTTTTTGCAGAGTGTCG
chr2A	464639578	464639746	chr2A_464639578_464639746_24	24	53.81	5.89	GAGCACATGTACCCGATCTGGGTG
chr1B	382344076	382344292	chr1B_382344076_382344292_24	24	51.71	111.85	GAAGAGTCTGCAAGAAACCACTGC
chr7D	297416848	297416968	chr7D_297416848_297416968_24	24	83.24	33.18	GCTTTGTCACTTTGCCACGGCAGT
chr6B	397134829	397134901	chr6B_397134829_397134901_24	24	90.44	4.82	ACCCGAAGCTCTTGAATCCGTAGG
chr1B	437860603	437860708	chr1B_437860603_437860708_21	21	79.73	85.09	GCCCCTGTTGAGGCAGTACAG
chr2D	329030154	329030250	chr2D_329030154_329030250_24	24	52.37	9.63	ATCTCCCCTTTCCACACTCCAGGG
chr7A	522657186	522657258	chr7A_522657186_522657258_24	24	52.68	38.53	ACGTCCGCTCTACTCTCATGCTCG
chr5D	137956167	137956239	chr5D_137956167_137956239_24	24	53.86	34.25	ACGTTCCTCGGTCTTCATTGAACA
chr1B	459615138	459615282	chr1B_459615138_459615282_24	24	69.65	8.56	TCTGGAGCAATGAATCTTGAGAGT
chrUn	88916011	88916131	chrUn_88916011_88916131_24	24	58.29	11.77	TTTCTGAACTATTTTGGCTGAGAT
chr3D	224034054	224034102	chr3D_224034054_224034102_24	24	64.98	40.67	AATTCATTGTACGTCGTCACAAAT
chr5D	448930403	448930571	chr5D_448930403_448930571_21	21	59.61	83.48	CATACAAGTACGAGATCTCGA
chr1D	7730498	7730594	chr1D_7730498_7730594_24	24	51.73	8.56	AGGAAATGAGGATCAAGGAATTGT
chrUn	109051102	109051222	chrUn_109051102_109051222_24	24	82.58	36.93	CATCTACCGTCGTCGGCATGTATC
chr4B	127847501	127847627	chr4B_127847501_127847627_21	21	77.1	874.45	GCAGATTTTGGTCTCTCAAGA
chr1D	325503860	325503986	chr1D_325503860_325503986_21	21	95.15	54.05	GCACAACAGTCTTGAAGCTTA
chr2B	603140181	603140277	chr2B_603140181_603140277_24	24	64.52	3.21	CGCAAACGTTGACAATGTGGCTCA
chr2A	614964846	614965038	chr2A_614964846_614965038_24	24	58.99	28.9	ACCGAACGATGCCAACACACTAGG
chr3A	572242374	572242494	chr3A_572242374_572242494_24	24	103.27	27.83	AATGGGCCGATAGGTTCTTCTTTT
chr3D	262027056	262027224	chr3D_262027056_262027224_24	24	91.98	26.22	AAGTAAAAAAATCTGACCTAGAGA
chr7D	216599488	216599614	chr7D_216599488_216599614_21	21	145.13	256.88	TTAGACCTAGACATGCAAGTA
chr7D	65574173	65574245	chr7D_65574173_65574245_24	24	76.48	23.01	ACTCACCAGTTCCACGTTGTGCTC
chr2B	616918869	616918965	chr2B_616918869_616918965_24	24	63.29	30.5	ACTCCAGTTGTAATCATCTACTTC
chr2D	307641851	307641971	chr2D_307641851_307641971_24	24	51.78	11.77	ACTTCGCCGGACACGTGAAGTCGT
chr7A	22924183	22924279	chr7A_22924183_22924279_24	24	53.45	16.59	CGAAGAATCACAGGATGACGTATG
chr7B	5320890	5321016	chr7B_5320890_5321016_21	21	51.85	32.64	TGTGACAAAGTAGAAAGCGGG
chr7A	542744675	542744843	chr7A_542744675_542744843_24	24	50.17	176.07	ATCTTTGTTCTACAGGAAGATAGT
chr1B	458619976	458620120	chr1B_458619976_458620120_24	24	54.05	39.07	CGTCTACCTTTCTAAAAATTGCTT
chr1B	312312525	312312573	chr1B_312312525_312312573_24	24	51.96	22.48	TGCCGTCCGGCAAGACAGTCGCCA
chr5D	152784038	152784110	chr5D_152784038_152784110_24	24	63.79	17.13	ATGGACGTATGGAGCAGTTGATCC
chr4A	6486573	6486669	chr4A_6486573_6486669_24	24	57.19	12.84	CATGTTAGTAACGCCCCTGAGTGT
chr2A	626019471	626019591	chr2A_626019471_626019591_24	24	55.74	22.48	CTCCTGTTGGTTATTGATAGTGCT
chr5D	448929422	448929485	chr5D_448929422_448929485_21	21	63.52	24.62	ACCGAGCACTAACAAGACTAT
chr2A	30249814	30249910	chr2A_30249814_30249910_24	24	54.86	42.28	CGGGCGATCAAGCTACGTCTCAAT
chr5D	163436907	163436979	chr5D_163436907_163436979_24	24	140.14	12.84	GAGCGTCTGCTCAGCGCGTCCTCT
chr1B	470835257	470835353	chr1B_470835257_470835353_24	24	79.99	21.94	AATGCCGAGCTGGCACTCCTCAAT
chr1B	438326885	438327005	chr1B_438326885_438327005_24	24	51.08	11.24	GGCGAACGCGAACAAAATGGAGTC
chr2A	557808960	557809104	chr2A_557808960_557809104_24	24	95.44	112.38	AGACGACTGAAACTACCAACAATC
chr7D	297511305	297511449	chr7D_297511305_297511449_24	24	77.73	14.98	CACGTCGTAAAGCTGCCGTCAACT
chr3B	669061354	669061426	chr3B_669061354_669061426_24	24	63.47	2.14	TGATGTCATATGCATGGATGGTAT
chr3A	481613009	481613129	chr3A_481613009_481613129_24	24	70.91	27.83	CATCACTCGGGTGACAACCATGGC
chr2B	626278096	626278240	chr2B_626278096_626278240_24	24	157.77	119.34	GCTCACGTCGGTTTCCTGAACAGA
chr6B	41430367	41430511	chr6B_41430367_41430511_24	24	101.73	32.64	AGAAAGTAGACTCTCATTACACAT
chr1B	451427496	451427616	chr1B_451427496_451427616_24	24	71.77	1.61	ACATTTTCGAGTGGTGCTACAATG
chrUn	354267617	354267737	chrUn_354267617_354267737_24	24	84.25	11.24	ATTGCCATTGTAGAAGCCACCTCT
chr5D	41709660	41709804	chr5D_41709660_41709804_24	24	66.79	4.82	GTTTGTCTGCAGTCCGGGATCTTT
chr3A	532157341	532157437	chr3A_532157341_532157437_24	24	91.54	27.29	GGAGCTTTCAGCAGGTTGTTCCAT
chr3A	532157282	532157402	chr3A_532157282_532157402_24	24	141.76	80.27	AGAACTCGACTACTTGTGGTGCCG
chr6D	408905873	408905921	chr6D_408905873_408905921_24	24	58.17	87.23	ACAGACCAGGAAATCTCAGCGTGT
chrUn	49417789	49417861	chrUn_49417789_49417861_24	24	163.94	683.93	AGTTGTCACACACCTGTAGAACGT
chr7D	65573781	65573901	chr7D_65573781_65573901_24	24	50.05	52.45	CATTCTGTAAGTTCATGCATTACT
chr3D	263182923	263182971	chr3D_263182923_263182971_24	24	74.47	32.64	ACGTCGTCATCGACCATCGCTTTA
chrUn	351784187	351784307	chrUn_351784187_351784307_24	24	69.33	7.49	ACCCTTTCAGTCTTTAGCTAGTTA
chr6D	443748291	443748435	chr6D_443748291_443748435_24	24	95.92	89.91	ACTCTGTCGCGAAAGGATCTAAAG
chr5D	448932306	448932411	chr5D_448932306_448932411_21	21	55.83	27.83	AGTCCTTGATTTGTCCAACAA
chr3A	481351731	481351851	chr3A_481351731_481351851_24	24	90.48	8.56	ATGGAGTATGTCGTCATTGTTAGA
chr5D	200617690	200617810	chr5D_200617690_200617810_24	24	53.11	12.84	CCGCCCCGCGTCGTCCAGATCCTG
chr2B	26861894	26861990	chr2B_26861894_26861990_24	24	74.74	10.7	AGGATCCCTGTTAATGAAGAGTCA
chr1D	59465086	59465182	chr1D_59465086_59465182_24	24	56.21	41.74	CTGGACATGGCTGAAGCTGGAGCT
chr6B	522322029	522322125	chr6B_522322029_522322125_24	24	65.66	25.15	AGTTTCTACAGTAGCAAGATCGTG
chr5D	377955794	377955866	chr5D_377955794_377955866_24	24	77.59	24.08	GGCCCATGCTGCAACCAATCGTTT
chr7A	10276512	10276608	chr7A_10276512_10276608_24	24	62.73	2.68	ACAGGTTGGCTCTCGTATGTAGAT
chr7D	259630197	259630317	chr7D_259630197_259630317_24	24	54.68	42.28	ACTTGGTGCCATCTACGTTTATCT
chr1B	487074905	487075025	chr1B_487074905_487075025_24	24	54.76	10.17	AAGCAGAGACATAGCTTAGACGCT
chr7D	251404297	251404393	chr7D_251404297_251404393_24	24	50.89	4.28	AGCTTGATTATCGGGGTGTTACAT
chr3D	270028464	270028608	chr3D_270028464_270028608_24	24	104.88	55.12	ACTACTTCGGGCACACAGGAAATG
chr7D	259630319	259630487	chr7D_259630319_259630487_24	24	188.14	42.28	ACTTGGTGCCATCTACGTTTATCT
chr6D	5080967	5081093	chr6D_5080967_5081093_21	21	101.39	13.38	CTCGTAGGTTAGCCATCCATA
chr5B	358839060	358839123	chr5B_358839060_358839123_21	21	52.9	36.39	TGCAAAGTACAACCGCAGCTT
chr3B	749355666	749355762	chr3B_749355666_749355762_24	24	62.2	14.98	CGCCTCGAAGTTCGAGCTGTACGT
chr3A	566957670	566957814	chr3A_566957670_566957814_24	24	82.53	43.88	ACGTCTGAAAAAACGGCCAGCCCT
chrUn	162998395	162998491	chrUn_162998395_162998491_24	24	51.5	9.63	ACGTCCATGTTTGATATTTTGATG
chr5A	85353305	85353377	chr5A_85353305_85353377_24	24	67.15	236.54	CATCTACTCGTCTGAGACTGGCGT
chr7A	47898177	47898297	chr7A_47898177_47898297_24	24	92.37	16.59	AAATGTCGACACCATTGGGGAAGC
chr5A	510175107	510175149	chr5A_510175107_510175149_24	24	56.9	62.08	ACGAATCCGTGCGACATGGGGCTG
chr3A	442637377	442637425	chr3A_442637377_442637425_24	24	63.64	84.55	CCTCTCAGACCTGTAGAATTACAC
chr2D	102914252	102914372	chr2D_102914252_102914372_24	24	116.19	66.89	CCGATGTGAACGATGGACAAGACT
chr1B	436361795	436361867	chr1B_436361795_436361867_24	24	51.71	21.41	TGTTCACCTGCTCGGTCAAGGGTC
chr1D	59135046	59135142	chr1D_59135046_59135142_24	24	60.82	10.7	CGTACCTCTCCATGCATGATGTTT
chr1D	71490232	71490304	chr1D_71490232_71490304_24	24	60.49	15.52	AGGGTACAAGCCCGTAGGCGGATA
chr4A	488440127	488440295	chr4A_488440127_488440295_24	24	65.24	67.96	CACTTGAGCGTCCAGTACACTGAT
chr7B	5320864	5321011	chr7B_5320864_5321011_21	21	54.02	32.64	TGTGACAAAGTAGAAAGCGGG
chr6A	305115472	305115568	chr6A_305115472_305115568_24	24	56.32	11.77	ACAAGGAAGACGCGGACGATTTCT
chr1B	437370151	437370247	chr1B_437370151_437370247_24	24	78.75	33.18	GCTACCCCGCTTCGGTTCTACAAG
chrUn	29834692	29834836	chrUn_29834692_29834836_24	24	50.93	3.21	TCTCTTTGTCTTTGCCCTCTACTT
chr3B	2403123	2403171	chr3B_2403123_2403171_24	24	71.39	34.79	CATCATCGTCGTTGTCGAGCCACC
chr7B	543376297	543376417	chr7B_543376297_543376417_24	24	54.75	17.13	ACTGTCATTCGTCACAATCTCAAC
chr7D	33168799	33168847	chr7D_33168799_33168847_24	24	51.15	8.56	CCTTTCCTACAACCCATGGATATT
chr3D	222685931	222686003	chr3D_222685931_222686003_24	24	135.25	297.01	ACGTCTCTCCAGTGCACTACAAAG
chr5A	509610244	509610388	chr5A_509610244_509610388_24	24	50.17	33.18	GGGCGTGCCGAGGAAAGTCCTAAT
chr3B	687181522	687181666	chr3B_687181522_687181666_24	24	59.3	12.31	GTGCATACCATTGCCCAGATTCGT
chr1A	452781673	452781793	chr1A_452781673_452781793_24	24	92.84	5.35	CATGCCTCTAGTATGACTGTTGAT
chr1A	20431758	20431902	chr1A_20431758_20431902_24	24	70.86	30.5	ATCTCTATAGCCGGATGAACATTC
chr2D	30344448	30344520	chr2D_30344448_30344520_24	24	58.23	64.75	CAATAAAAACCTGCAGAATAATGT
chr7B	543376321	543376441	chr7B_543376321_543376441_24	24	63.66	9.1	CACAATCTCAACAACAAGCGGGTT
chr7B	583208604	583208772	chr7B_583208604_583208772_24	24	67.17	39.6	GCTGGCGGCTTGACGAGCATGATC
chr7A	569228660	569228756	chr7A_569228660_569228756_24	24	88.9	71.18	CGTTGACATCAAAACTAACATGGT
chr4A	579677567	579677687	chr4A_579677567_579677687_24	24	50.27	64.22	CATGTCCACGCTGAAGATCAGGCT
chr1B	80835851	80835872	chr1B_80835851_80835872_21	21	51.35	61.01	GGGGCAGAAATTTGAATGATG
chr3B	625998826	625998850	chr3B_625998826_625998850_24	24	56.42	12.84	GCTTGTTCGACAGACGCTACATCT
chr6A	322353552	322353648	chr6A_322353552_322353648_24	24	79.5	19.27	AGCTCTGTAGATTGGAGATTGATG
chr1A	465339487	465339607	chr1A_465339487_465339607_24	24	62.89	41.74	CTGCGCCGTCATGTAGTTCATCGC
chr1B	299385407	299385503	chr1B_299385407_299385503_24	24	53.17	5.89	CCACCACTAACAGAGTGTCTGAGT
chr2A	634823068	634823236	chr2A_634823068_634823236_24	24	51.35	85.63	AGAGACACTGAGGAGCAAAAGAGT
chr5B	516283035	516283203	chr5B_516283035_516283203_24	24	53.96	19.27	GCACCGCAGGGCGGCGGCAGTCGT
chr6D	44974008	44974080	chr6D_44974008_44974080_24	24	59.58	30.5	TCCTCTCCATCCAACCAAAGAAAG
chrUn	95266425	95266497	chrUn_95266425_95266497_24	24	56.62	15.52	ATGTTCTATTCGGGCATGGGGAAG
chr4D	6561934	6562030	chr4D_6561934_6562030_24	24	71.42	209.25	TCTGCAGTTTCTGCCACATCGGTT
chrUn	93383369	93383489	chrUn_93383369_93383489_24	24	65.8	23.55	ACTCAAGTACTTAGACAACCACAT
chr6A	309597302	309597374	chr6A_309597302_309597374_24	24	68.68	42.81	CGTCGTTCCCAAGTCCTAAGTCGC
chr4B	15755528	15755600	chr4B_15755528_15755600_24	24	51.25	15.52	ATCTCCAAATCTAAGCGTGGCAAG
chr6B	52077773	52077845	chr6B_52077773_52077845_24	24	51.4	33.18	GCTGCAATGCAGGTCCACCGCCTT
chr5B	520593103	520593199	chr5B_520593103_520593199_24	24	80.65	15.52	ATAAGGCGTTATAAATCTAGGAGG
chr7A	542744668	542744812	chr7A_542744668_542744812_24	24	124.12	176.07	ATCTTTGTTCTACAGGAAGATAGT
chr7A	530431449	530431497	chr7A_530431449_530431497_24	24	57.26	26.76	GACGTGCGCGGGTAGCCAGTTTTT
chr7A	542729278	542729350	chr7A_542729278_542729350_24	24	58.3	43.88	AGCTACGTGCAAAAACCGACTATT
chr2A	7539356	7539500	chr2A_7539356_7539500_24	24	131.85	85.63	AGCTCATGGGACGTTGCAGAGTGT
chr5D	7984950	7985118	chr5D_7984950_7985118_24	24	52.38	43.88	GGTGCAAAGATCGAAAATGACGGT
chr6D	5150856	5151045	chr6D_5150856_5151045_21	21	76.27	18.2	ATACCTTCTCGATCTAGGACA
chr5D	370732166	370732208	chr5D_370732166_370732208_21	21	55.54	591.88	TGCTTAATGACAGTCGTGGTA
chr3D	254750105	254750225	chr3D_254750105_254750225_24	24	75.17	16.59	ATCGGGAGGTTGTGGAAAGGTATT
chr5D	205929076	205929220	chr5D_205929076_205929220_24	24	61.35	24.08	ATGTCGTAGAAGACCAAAGAAGGG
chr1D	75506335	75506455	chr1D_75506335_75506455_24	24	132.81	97.4	ACTCTATTCAGCTTGCAATCACTA
chr3D	262025214	262025286	chr3D_262025214_262025286_24	24	79.89	1.61	CAAGGTAATCACGTTCAGGCGTTT
chr1B	437370100	437370268	chr1B_437370100_437370268_24	24	118.1	36.93	ACCGAACTCCACGCCCTCGCATGG
chr5D	9118756	9118852	chr5D_9118756_9118852_24	24	65.24	31.04	ACTGGCTGCTAAATCCACTGACCT
chr2A	632072740	632072788	chr2A_632072740_632072788_24	24	57.48	37.46	ATTCATCTTTTTGCGTCGTCAGTT
chr3A	453147987	453148203	chr3A_453147987_453148203_24	24	156.71	99	ACCCCTGTGCTTTGTTACAATCAG
chr1D	59530926	59531070	chr1D_59530926_59531070_24	24	88.94	50.84	ACGTCTCTTCAGTCCCTAGTTGTC
chr4B	15755308	15755500	chr4B_15755308_15755500_24	24	52.79	71.71	AGAACCCGAGTGCTACTTCTACTG
chr5D	193197317	193197461	chr5D_193197317_193197461_24	24	61.92	52.98	CTCACAGAACTGGAATGAAAAGCC
chr3D	270028478	270028550	chr3D_270028478_270028550_24	24	64.77	55.12	ACTACTTCGGGCACACAGGAAATG
chr3B	14419426	14419546	chr3B_14419426_14419546_24	24	57.14	15.52	ATCTGTGGACGTGACAGAGAAAGT
chr4B	351626791	351626863	chr4B_351626791_351626863_24	24	62.86	3.21	CGGAAACAGCCTTGACACGGACGT
chr7A	542729271	542729343	chr7A_542729271_542729343_24	24	56.05	43.88	AGCTACGTGCAAAAACCGACTATT
chrUn	249828920	249828992	chrUn_249828920_249828992_24	24	262.43	464.52	TGTTCTCGTTGAGCTCATCTTAGG
chr2B	689876903	689876999	chr2B_689876903_689876999_24	24	61.22	122.55	ACACGTCCGTCGTATGGTAACACT
chr7D	18845660	18845756	chr7D_18845660_18845756_24	24	66.54	12.31	ATGGAAGGCTGATTCAGGAGACGT
chr1A	167861313	167861505	chr1A_167861313_167861505_24	24	54.02	43.88	AACCGGAAACAGAAAATCACCTCT
chr2B	670262219	670262291	chr2B_670262219_670262291_24	24	79.98	25.69	CACACTGATCTATGCAATCCCGGT
chr2B	666881141	666881162	chr2B_666881141_666881162_21	21	59.08	1885.89	TCCACAGGCTTTCTTGAACTG
chr2A	602964920	602964992	chr2A_602964920_602964992_24	24	88.99	79.74	ACTCTCAGTTGGATATTGACCACG
chr7D	348117157	348117205	chr7D_348117157_348117205_24	24	57.81	24.08	GCACTCTTAGAGCGAGCAGCCGGT
chr1B	459571160	459571256	chr1B_459571160_459571256_24	24	52.44	39.6	CTGGACATGGCTGAAGCTGGAGCT
chr7A	569313930	569314002	chr7A_569313930_569314002_24	24	68.4	30.5	CAGAGGAGTGAACACCATTGATGT
chr7D	65573685	65573805	chr7D_65573685_65573805_24	24	66.05	3.21	ACAGGGGTGTCGTACAAGCTCGTT
chr2A	614964297	614964393	chr2A_614964297_614964393_24	24	52.37	16.05	TGAGCACATCCTCATAGTCAACAC
chr4A	575821426	575821570	chr4A_575821426_575821570_24	24	66.45	6.96	AGTTCGTATTGCGATCGGGAAGCT
chr1B	491925626	491925746	chr1B_491925626_491925746_24	24	55.78	7.49	TCTGGTTCCTACTGTTCTGTCCAT
chr5B	358838961	358839066	chr5B_358838961_358839066_21	21	54.65	148.77	AATCCTTGATTTGTCCAACAA
chr7A	522657032	522657152	chr7A_522657032_522657152_24	24	61.79	6.96	CCAGTACCGGCACCTCCGTCCGAT
chrUn	418882428	418882572	chrUn_418882428_418882572_24	24	96.45	47.63	GTGGCACTGGCCTAGGGAACGACC
chr6A	15710571	15710739	chr6A_15710571_15710739_24	24	59.33	13.91	AATCGGTTTAAAGAGAAAGGAATC
chr6B	501496143	501496215	chr6B_501496143_501496215_24	24	50.48	205.5	AATTGTCGGCGTTCAAGTGAGATG
chr1A	20431710	20431830	chr1A_20431710_20431830_24	24	77.64	32.64	AATCATGAAAGCCGGCTGAACGGT
chr2A	4319181	4319301	chr2A_4319181_4319301_24	24	76.16	95.26	CTTCGTTCTTACAACTCCATAGCT
chr4D	32358686	32358758	chr4D_32358686_32358758_24	24	55.89	12.31	GTTGCCGTCTCTTACCTTTAATAT
chr1B	436385673	436385841	chr1B_436385673_436385841_24	24	66.71	29.43	TGTTCACCTGCTCGATCAAGGGTC
chr5B	358835762	358835846	chr5B_358835762_358835846_21	21	57.21	14.98	ACCGAGCACTAACAAGATTAT
chr5A	2371689	2371785	chr5A_2371689_2371785_24	24	96.46	74.92	AGTCATTCGTCATGTAGTATCTCA
chr1D	77155294	77155366	chr1D_77155294_77155366_24	24	56.42	63.15	ACGTTGCTCAGGTCAAGGCACTTC
chr2D	28050085	28050181	chr2D_28050085_28050181_24	24	56.2	3.75	AACTCTACATAAACATGACGCGGT
chr1D	11961298	11961442	chr1D_11961298_11961442_24	24	79.78	9.1	CCTCCAGAGCCTATTCTTCTCTTC
chr4A	566449990	566450134	chr4A_566449990_566450134_24	24	71.41	36.93	GTGGACTGTGTGCGTTGTGTTAGC
chr4A	579677032	579677152	chr4A_579677032_579677152_24	24	50.74	16.05	CGTTCATGACGAGTGCGTTGGTAT
chr2B	636269028	636269076	chr2B_636269028_636269076_24	24	56.95	17.13	AAATTGAGAAATAAGGATGACGGT
chr2B	90556510	90556654	chr2B_90556510_90556654_24	24	68.91	6.96	CGAAGAGGTAGCAGTCGAGTGTGC
chr5A	276625766	276625838	chr5A_276625766_276625838_24	24	56.84	46.02	ACTAAGGTTTACAAAGGAGTTCTT
chr4A	523263147	523263267	chr4A_523263147_523263267_24	24	74.19	4.82	CACATGAGCTCCACGCGGACGAGT
chr7D	119589954	119590002	chr7D_119589954_119590002_24	24	58.86	15.52	ACACGCTGTCGTCAAAGTAGATCT
chrUn	93383336	93383480	chrUn_93383336_93383480_24	24	52.34	15.52	AATTTTCGGAATACAAACTCAAGT
chr3B	3630821	3630893	chr3B_3630821_3630893_24	24	50.2	25.15	TCGTGTCATATGTAGGGGGGAAAT
chr4A	574202684	574202732	chr4A_574202684_574202732_24	24	50.49	110.78	ATTGCAATAGCAACAGAGTTACAG
chr6B	321117956	321118028	chr6B_321117956_321118028_24	24	65.69	13.38	AAGTATGAACCTATATTAACTCGG
chr7A	5503007	5503175	chr7A_5503007_5503175_24	24	72.94	116.13	ACGTTTGTCAGAAGGCACAACAAT
chr3D	7073465	7073513	chr3D_7073465_7073513_24	24	59.77	5.35	AAGATTTGCACATTTCAAAAGTGT
chr5D	9118725	9118845	chr5D_9118725_9118845_24	24	93.72	31.04	ACTGGCTGCTAAATCCACTGACCT
chr5A	360427018	360427162	chr5A_360427018_360427162_24	24	91.5	12.84	AAGTCTTACCTAGCCCTAATGGTT
chr2B	696001949	696001973	chr2B_696001949_696001973_24	24	52.29	34.79	ACGTCCAGCTTTGTGTAAGATATG
chr7B	593562083	593562179	chr7B_593562083_593562179_24	24	71.08	44.42	GCTCATCAATAAGAGTTGTTCGGT
chr2B	45629875	45629971	chr2B_45629875_45629971_24	24	63.69	17.13	ATTGAGACGTAGCTTGATTGCCCG
chr4A	575317135	575317207	chr4A_575317135_575317207_24	24	61.72	20.87	CGAACTTCATCCTGCATTTTGGGC
chr7A	479564744	479564888	chr7A_479564744_479564888_24	24	60.15	6.42	GGCCATGCGCAAGAATCCATCAGT
chr6A	23591502	23591574	chr6A_23591502_23591574_24	24	74.83	47.63	TGACGTGCTAAAAGTTTCTGTGAT
chr2A	557809083	557809155	chr2A_557809083_557809155_24	24	51.79	112.38	AGACGACTGAAACTACCAACAATC
chr5D	182982165	182982285	chr5D_182982165_182982285_24	24	70.13	15.52	CGTTCATGTAAACGCCGTCGAGTT
chr3B	187524545	187524641	chr3B_187524545_187524641_24	24	59.03	18.2	ACGGGTTGCTCCTTCAGTGAGTAG
chr1B	451360863	451360983	chr1B_451360863_451360983_24	24	84.93	77.06	CTCTAGCACATCCGGATACTACCT
chr2B	668632729	668632849	chr2B_668632729_668632849_24	24	56.63	79.74	AGAGACCGAGCACGTTACCACATG
chr7D	148154607	148154655	chr7D_148154607_148154655_24	24	69.36	4.28	ACACTAGTAGTGGACAAGAAAAGT
chr2A	71065989	71066085	chr2A_71065989_71066085_24	24	162.92	6.96	CATTTCGTTTGCTTGTGAATCTCT
chr6B	522322005	522322125	chr6B_522322005_522322125_24	24	60.57	25.15	AGTTTCTACAGTAGCAAGATCGTG
chr7D	17742687	17742759	chr7D_17742687_17742759_24	24	61.36	4.82	ACATGCAGCTGTCCGAGTTAATTG
chr3B	5326731	5326899	chr3B_5326731_5326899_24	24	61.41	23.01	ACTCGCTTTGGTCTTTTTTTTCTG
chr5D	7985121	7985169	chr5D_7985121_7985169_24	24	54.09	43.88	GGTGCAAAGATCGAAAATGACGGT
chr1A	212819602	212819794	chr1A_212819602_212819794_24	24	87.75	171.25	CAGATGATCATACTAGTGACTGGT
chr2D	289299596	289299740	chr2D_289299596_289299740_24	24	55.35	57.26	GGTGGTGTTCATGCAGTGCTACAT
chr2D	25203342	25203438	chr2D_25203342_25203438_24	24	59.8	33.18	ATCGAGATCGCGAACGTTCCAAGT
chr2B	64984817	64984961	chr2B_64984817_64984961_24	24	53.37	10.17	ACTGATGTTTTGCTCGTACTTGAT
chr2A	615681144	615681264	chr2A_615681144_615681264_24	24	84.98	70.11	CAACTGATTGTGTGAGGAACTAGT
chr1A	425232247	425232343	chr1A_425232247_425232343_24	24	77.42	42.81	CGGCTGGGAATAATGGACACGAGT
chr3B	31795626	31795746	chr3B_31795626_31795746_24	24	52.9	31.57	AGACTGTTCGATCTGAAGTATTGC
chr3B	80092931	80093051	chr3B_80092931_80093051_24	24	61.63	3.21	GGATTAAGGTCATGTATGTAGACT
chr2D	363503529	363503649	chr2D_363503529_363503649_24	24	51.96	10.17	AAAGCTGCTACACTACTATCTAGT
chr5A	276624426	276624618	chr5A_276624426_276624618_24	24	214.5	1931.38	GGGAATCTTTCAAGTCTGACAAAT
chr6A	305115389	305115509	chr6A_305115389_305115509_24	24	59.2	49.23	ATTCTACCTAGACCCGAACAAGGT
chr4A	573870531	573870579	chr4A_573870531_573870579_24	24	68.57	79.74	CTTCCTCTTGAATCTTCGGACGAT
chr3D	262093916	262093988	chr3D_262093916_262093988_24	24	71.07	29.97	TCTTCTCAATGTTTTCCATACCGT
chr2A	634823351	634823471	chr2A_634823351_634823471_24	24	96.71	80.27	TGCAGGAGCAGACGTCCGTGTTCT
chr1B	479687762	479687858	chr1B_479687762_479687858_24	24	86.11	98.47	CCTCTCCCGTGTCTACAGTTAATT
chr7D	275613705	275613777	chr7D_275613705_275613777_24	24	50.35	32.64	AGAAATATTTGCATCTGGACACTT
chr1B	489174648	489174744	chr1B_489174648_489174744_24	24	52.69	1.07	ATATTTACATCAAGTTTGCAGGGG
chr3D	270028475	270028643	chr3D_270028475_270028643_24	24	50.33	58.33	CCTAGCCTATATCCGGTTTTTTCT
chrUn	418882837	418882933	chrUn_418882837_418882933_24	24	167.5	481.64	CGGTCATCTTTAAGGGTAGGACGT
chr2A	2938244	2938364	chr2A_2938244_2938364_24	24	53.97	20.34	AGACTTCGGGCTGCTTAGGCCGGC
chr2A	102047230	102047326	chr2A_102047230_102047326_24	24	54.93	26.76	ATTGTCGACCTCAAGCACAAAATT
chr7D	38002000	38002240	chr7D_38002000_38002240_24	24	100.55	115.59	ATTGATTTGCAGAACATTACTATG
chr1A	218076082	218076226	chr1A_218076082_218076226_24	24	54.33	74.39	CACCTTCTACACCTCCGTAAAAAT
chr7B	413250756	413250876	chr7B_413250756_413250876_24	24	54.51	16.59	CTGAAGCGATTTTCTGCGGTGAGC
chr2A	551559163	551559259	chr2A_551559163_551559259_24	24	55.13	2.14	AGGCGGACCTATGTTGATGGGTGT
chr6D	423797289	423797373	chr6D_423797289_423797373_21	21	60.67	295.94	ATACGGCATATTAATATCTCT
chr5B	468852361	468852529	chr5B_468852361_468852529_24	24	122.04	64.75	CGGATCTTCATGAACAATGGCTAG
chr2B	625458737	625458809	chr2B_625458737_625458809_24	24	50.35	1.61	ATTGTCTGTGAGCTCATTGAGATG
chr7A	532507758	532507806	chr7A_532507758_532507806_24	24	57.17	73.32	CTCATGTTCACGGGGACAATCGCT
chr4A	581819111	581819255	chr4A_581819111_581819255_24	24	67.41	75.99	CTCCTAATTCTTGCCGTTTTGGTT
chr5B	358835591	358835696	chr5B_358835591_358835696_24	24	69.54	35.32	GATATGTTGTTCAGCACGTCGGAT
chr3D	270028342	270028462	chr3D_270028342_270028462_24	24	53.54	23.01	GACTACTTCGGGCACACAGGAAAT
chrUn	351784110	351784182	chrUn_351784110_351784182_24	24	53.41	8.56	GAACTACCTATTTCCTGGATTCAG
chr7D	65572617	65572713	chr7D_65572617_65572713_24	24	53.01	13.38	ATCCCTGGTCTGCTGCATGTCGGT
chr5B	358838410	358838452	chr5B_358838410_358838452_21	21	58.22	23.55	GTGCCACAAGAACTTCGGAAG
chr2B	109770132	109770276	chr2B_109770132_109770276_24	24	54.87	14.98	ATCTTCTCTTCCGGTCAGAGCCTG
chr1B	477817341	477817461	chr1B_477817341_477817461_24	24	71.1	33.71	GCAAGTTTAGTAGCCTCGCAGTCT
chr7B	593561716	593561836	chr7B_593561716_593561836_24	24	94	69.04	ACGATGCTCTGACTTTTTGCTCCG
chr1A	213474919	213475015	chr1A_213474919_213475015_24	24	58.43	4.28	CGCCCCCACCCCAACAATCTGCTG
chr5D	160744327	160744423	chr5D_160744327_160744423_24	24	54.46	19.27	GTGAAACATATCCAGAAGCTCATT
chr5D	7984872	7985016	chr5D_7984872_7985016_24	24	86.03	35.86	ACAGTCTCCACACTCTACAGGCAT
chr6B	111703527	111703575	chr6B_111703527_111703575_24	24	168.58	44.42	TGCTTCAAACTCCGAAGATCTAAA
chr5A	276624617	276624785	chr5A_276624617_276624785_24	24	66.35	677.51	AGTGGCTCAATATCCGATTCTCTT
chr2A	44019805	44019853	chr2A_44019805_44019853_24	24	50.37	83.48	ACTAGGCCTATAGGAACGAAATCT
chr6A	309596450	309596594	chr6A_309596450_309596594_24	24	84	29.43	CTGTTAGTGTATATCTGAGAGTTT
chr2A	5598889	5598985	chr2A_5598889_5598985_24	24	55.46	19.27	ACCATCCTCAGCCCATTCAGGTAT
chr1B	448713987	448714083	chr1B_448713987_448714083_24	24	63.59	21.41	AGATCATGGTGTCGGGTCACCGCC
chr3A	457428612	457428660	chr3A_457428612_457428660_24	24	51.98	51.91	GCTTGCTTGCTCATATGCAGTTCT
chr3A	442637885	442638029	chr3A_442637885_442638029_24	24	76.87	9.63	ATGTGACTAGCTTCTAAAGAAATT
chrUn	88915411	88915483	chrUn_88915411_88915483_24	24	59.96	47.09	AAATTCCGTTAGACATGAGTTCCT
chr7D	346534093	346534189	chr7D_346534093_346534189_24	24	61.72	3.21	CTGTGTTACTCAAGTCATGACTAA
chr7A	3619092	3619212	chr7A_3619092_3619212_24	24	51.8	8.56	AGTGCCGCAGCAGCCACTTAGCCG
chr2D	14406820	14406940	chr2D_14406820_14406940_24	24	66.01	51.91	CGGCTGTGATGCTCCATGTGTTAC
chr7B	518694084	518694204	chr7B_518694084_518694204_24	24	95.91	14.98	ATCCCAAGGGCCCCGAGATAGTTC
chr6A	3301392	3301512	chr6A_3301392_3301512_24	24	55.64	27.29	AGGTTCTTCCATGAGTTCTTCAGG
chr7B	435543474	435543594	chr7B_435543474_435543594_24	24	84.54	10.17	CTCATAATTTACACAGATTCAGCT
chr2D	363503499	363503619	chr2D_363503499_363503619_24	24	67.23	10.17	AAAGCTGCTACACTACTATCTAGT
chr3A	442637735	442637855	chr3A_442637735_442637855_24	24	130.54	39.6	AGAAAACAATCAACAGTAGAACCC
chr4D	72025661	72025805	chr4D_72025661_72025805_24	24	95.08	42.28	GAGAACGTCGGCTCATACGTGAGC
chr2A	557809057	557809153	chr2A_557809057_557809153_24	24	72.41	112.38	AGACGACTGAAACTACCAACAATC
chr6D	5080736	5080925	chr6D_5080736_5080925_21	21	126.44	33.71	GGAGTATGATCCAGTCAGTAG
chr6D	67869336	67869432	chr6D_67869336_67869432_24	24	58.78	5.35	CAAGATCTGCATGTCGAATGACAC
chr7A	33509477	33509525	chr7A_33509477_33509525_24	24	55.33	138.07	ACTCTCATAGCTAAAGTGTCCATT
chrUn	370155593	370155665	chrUn_370155593_370155665_24	24	74.89	62.08	CACCTCTCACAGGACCGGAATGAT
chr1A	212819506	212819698	chr1A_212819506_212819698_24	24	67.03	171.25	CAGATGATCATACTAGTGACTGGT
chr1D	59530914	59531106	chr1D_59530914_59531106_24	24	58.15	52.98	AGTAAGAGAGAGCTACTACTAGTT
chr1B	491926000	491926072	chr1B_491926000_491926072_24	24	65.07	4.28	AAGGTATCACCGACTAATGGGTAT
chr1D	399063083	399063131	chr1D_399063083_399063131_24	24	120.83	5.89	ACCTGTCCTGACCACATCCCTAGA
chr6B	3756828	3756900	chr6B_3756828_3756900_24	24	51.4	9.1	AGCTACCCAAGGATGTATGGACGC
chr5D	430537516	430537660	chr5D_430537516_430537660_24	24	53.87	17.66	TGTCTTGGCGGATTGCTACCACTT
chr2B	58829683	58829755	chr2B_58829683_58829755_24	24	51.65	27.83	ATTCGATCTTCTCTGTCGGAGTAG
chr3A	11844213	11844237	chr3A_11844213_11844237_24	24	73.73	104.36	AACAGTCACGGATGTGGAAGATGT
chr5B	480482136	480482256	chr5B_480482136_480482256_24	24	67.45	17.13	ATTATCGCCTTGAATGAAGTTCTG
chr5D	434320713	434320809	chr5D_434320713_434320809_24	24	59.42	24.62	ACGAGTATGGTTGGAGAACCAATC
chr5B	484831700	484831820	chr5B_484831700_484831820_24	24	59.58	57.26	ACTGTCGAGGAATGGCCTCCCAAC
chr2A	2939144	2939240	chr2A_2939144_2939240_24	24	50.45	394.41	ACTGGATTTGATAGCGGCACTATC
chr6A	309596439	309596559	chr6A_309596439_309596559_24	24	92.42	24.08	AATGTCAAAGATCTCAGGGGTGGC
chr5D	448930298	448930466	chr5D_448930298_448930466_21	21	63.9	71.71	ACAAGTCTATTTTAATCAAAT
chr1D	302895382	302895454	chr1D_302895382_302895454_24	24	56.76	18.2	CGCGGACGTTCACGTGTGTGCAGA
chr6B	479088280	479088400	chr6B_479088280_479088400_24	24	81.46	65.29	GGAAAATCTTGTAGAGCACACTAT
chr1D	432803713	432803809	chr1D_432803713_432803809_24	24	70.47	58.87	ACTTTTGAGGGTCGTGCGGTCAAT
chr5B	499577473	499577545	chr5B_499577473_499577545_24	24	58.06	19.27	ATGCGACAGGAGATGTTTTTGGGC
chr4A	574202703	574202823	chr4A_574202703_574202823_24	24	59.12	110.78	ATTGCAATAGCAACAGAGTTACAG
chr3D	131444634	131444730	chr3D_131444634_131444730_24	24	57.41	26.22	AGCAAATTATGTCTGTATGAGAGA
chr4D	115539512	115539584	chr4D_115539512_115539584_24	24	55.8	8.03	CTTCACGCCTTTCTGATTTAAAAT
chr1B	172248380	172248476	chr1B_172248380_172248476_24	24	64.25	34.25	CCACATAATCGTCTGTCCGGTTCT
chr7B	567247246	567247318	chr7B_567247246_567247318_24	24	53.37	14.98	ACGTTTTTAGAAACCGCTGGAATC
chr5D	448929294	448929420	chr5D_448929294_448929420_21	21	107.22	36.39	AATGGTGTCATTTTCTAATCA
chr6A	327625601	327625745	chr6A_327625601_327625745_24	24	127.64	157.87	GCTCTCTACCTCTTGGACGCGGTG
chr6A	299982543	299982591	chr6A_299982543_299982591_24	24	62.67	138.07	AAGCCAAGCAAAGACCGTCAATAT
chr7A	569350473	569350569	chr7A_569350473_569350569_24	24	50.2	29.97	ATTTGATTTGGATACAAGGAAGGG
chr2B	689877058	689877106	chr2B_689877058_689877106_24	24	89.2	32.11	ATCCATTAGCAAGGACGAGCTAGG
chr7D	18395739	18395883	chr7D_18395739_18395883_24	24	62.81	19.8	AGAACGCTGCCAGAGGAACGAACT
chr3D	262093466	262093538	chr3D_262093466_262093538_24	24	54.87	110.78	AGCCGACAGTTAGGATGGACGATG
chr2D	57168036	57168108	chr2D_57168036_57168108_24	24	55	10.7	GGTTCGCCGGCGGAGCAATGTCCT
chr1D	11961296	11961440	chr1D_11961296_11961440_24	24	58.35	25.15	GCTGACCCTCCAGAGCCTATTCTT
chr1D	75506326	75506422	chr1D_75506326_75506422_24	24	80.58	97.4	ACTCTATTCAGCTTGCAATCACTA
chr5A	30058354	30058426	chr5A_30058354_30058426_24	24	52.11	16.59	CCAAAGGTTCATTGCTATGCGAAT
chr3B	26608195	26608291	chr3B_26608195_26608291_24	24	75.92	13.38	GGCAACATCCTCTAGAAGTTCTTT
chr2A	602965310	602965358	chr2A_602965310_602965358_24	24	57.59	28.36	AGTGACCGTGGTGGAAGCCCTCGA
chr6D	285742342	285742468	chr6D_285742342_285742468_21	21	62.61	17.13	CGAGCACCACCTCTCAGGCTG
chr7B	23989708	23989756	chr7B_23989708_23989756_24	24	62.41	39.6	CCTGCTCAACACAACAACGTTCCA
chr7D	334248417	334248561	chr7D_334248417_334248561_24	24	56.83	51.91	AGATCTCCTACTCACAACTGAGGT
chr1A	418997831	418997894	chr1A_418997831_418997894_21	21	75.98	28.36	TAGTAGGGTTTCCATGTCTGT
chr2A	4319184	4319280	chr2A_4319184_4319280_24	24	155.54	95.26	CTTCGTTCTTACAACTCCATAGCT
chr1B	452052467	452052515	chr1B_452052467_452052515_24	24	57.06	24.62	AATTGGTCCCTCTACAAACATTGT
chr5B	468852399	468852519	chr5B_468852399_468852519_24	24	58.6	64.75	CGGATCTTCATGAACAATGGCTAG
chr7A	32770994	32771114	chr7A_32770994_32771114_24	24	89.22	22.48	CCGGTATCAAGCAACGTCAAGAAT
chr2D	118231592	118231688	chr2D_118231592_118231688_24	24	54.71	9.63	TCTGCTACCATCTTCGCCAAATAT
chr2A	26730438	26730534	chr2A_26730438_26730534_24	24	50.09	4.28	ACTCCAGAGTGCACCTTTGTGGCT
chr2D	26997800	26997848	chr2D_26997800_26997848_24	24	56.1	94.72	ACGTCCTCATGGTCCGTTGCGTAC
chrUn	253162431	253162503	chrUn_253162431_253162503_24	24	52.78	21.41	ATAGTCCTCTTGACCCATACCTCT
chrUn	23657522	23657546	chrUn_23657522_23657546_24	24	50.52	35.86	GCTTGTGTCGTGCACACGTGAGAT
chr7A	497903619	497903691	chr7A_497903619_497903691_24	24	68.76	16.05	ACCCTTGAGTTCATTACAAGCAAT
chr5A	459297494	459297614	chr5A_459297494_459297614_24	24	75.66	27.29	TGGCTGCTTTTTGGACGTATGGCC
chr7D	18943558	18943630	chr7D_18943558_18943630_24	24	62.96	4.28	AAATCCTCTTATCCATTTTGAATT
chr6B	530718757	530718805	chr6B_530718757_530718805_24	24	60.07	81.34	CGTTCGATCGGCAACAACAGATTT
chr7B	7240605	7240725	chr7B_7240605_7240725_24	24	51.77	32.11	GCTCGTATGAGGCAGCTGCAGTGT
chr2D	342060482	342060602	chr2D_342060482_342060602_24	24	63.77	43.35	ACAAAGACAACAGTCGAGGAGTCG
chr6B	455990949	455991054	chr6B_455990949_455991054_21	21	52.75	204.43	TCTGACTTGAATGTGACCGGT
chr1B	438400531	438400627	chr1B_438400531_438400627_24	24	59.59	52.98	CCTACATCGTCGGAGGTTGCCTCT
chr1D	77155206	77155326	chr1D_77155206_77155326_24	24	105.96	63.15	ACGTTGCTCAGGTCAAGGCACTTC
chr1B	451488226	451488322	chr1B_451488226_451488322_24	24	107.21	100.61	AATTGATCCCTCTACAAACATTGT
chr3D	254791424	254791544	chr3D_254791424_254791544_24	24	63.82	46.02	ATCTGGAGGCTGTGGAAAGGTATT
chr6A	281703636	281703804	chr6A_281703636_281703804_21	21	200.85	178.21	TCTGACTTGAATGTGACCGGT
chr5A	381258070	381258142	chr5A_381258070_381258142_24	24	52.64	72.78	GCCAAGGGAGCATCTGCAGTTTCT
chrUn	381307054	381307078	chrUn_381307054_381307078_24	24	278.77	466.66	TGTTCTCGTTGAGCTCATCTTAGG
chr3D	254749595	254749667	chr3D_254749595_254749667_24	24	51.33	6.42	ACTCCGTCTGCATAGGGACCGCCG
chr7D	139096866	139096914	chr7D_139096866_139096914_24	24	51.62	37.46	AGAGAAGGTTACATAGAGAGTAGG
chr6D	34922441	34922537	chr6D_34922441_34922537_24	24	75.37	44.95	GATCGGACCATAGATAGGACTAAC
chr6D	414557964	414558060	chr6D_414557964_414558060_24	24	52.15	12.31	TCTCTTTCATCCCTCTATCCGAAG
chr1D	59250989	59251061	chr1D_59250989_59251061_24	24	113.43	50.3	AGATTCTTGTCCTAGACATGCCCT
chr3D	245203711	245203855	chr3D_245203711_245203855_24	24	57.34	33.71	ATCTTCCCTGGGATTGCCATTTGC
chr2D	2521064	2521160	chr2D_2521064_2521160_24	24	63.71	1265.11	GATAGTGCCGCTATCAAATCCGGT
chr6B	21157145	21157265	chr6B_21157145_21157265_24	24	71.33	43.35	TCTGGGAGTTCCTATTTGAGGCGT
chr4B	68411103	68411175	chr4B_68411103_68411175_24	24	55.36	2.68	GATTTTGTTGTCAATTGGTTGAAC
chr5D	205929030	205929126	chr5D_205929030_205929126_24	24	82.77	24.08	ATGTCGTAGAAGACCAAAGAAGGG
chr6B	530166928	530167024	chr6B_530166928_530167024_24	24	53.69	6.96	GGCGGTAATCCACGTCCTCGCTTT
chrUn	337714387	337714483	chrUn_337714387_337714483_24	24	66.12	26.76	GGGTATGTAGTTCATCAGTTCCCT
chr7B	435543614	435543662	chr7B_435543614_435543662_24	24	50.33	11.24	ACACTTGTATCCTTGTCCAATTGA
chr7B	563078877	563078973	chr7B_563078877_563078973_24	24	58.64	40.14	CACTCACAGCCGTGCATTGACTTG
chr2B	109294685	109294757	chr2B_109294685_109294757_24	24	77.23	34.79	ACCATTGCTAACCTAAAGTCCGAT
chr7B	435490012	435490084	chr7B_435490012_435490084_24	24	125.19	62.08	ATCCTCGTCCAAATGATAGATTCG
chr1A	6015251	6015275	chr1A_6015251_6015275_24	24	53.26	30.5	GCCACGTGAATCGAGGCCGACATG
chr4A	440675995	440676115	chr4A_440675995_440676115_24	24	127.39	175.53	ACATCGTCAATTCATGCTTCCTTT
chr6B	142633684	142633756	chr6B_142633684_142633756_24	24	61.56	20.87	AAGGAATGTCTCAGAGAAGATCGA
chr6A	15710558	15710654	chr6A_15710558_15710654_24	24	102.62	13.91	AATCGGTTTAAAGAGAAAGGAATC
chr5D	448930508	448930634	chr5D_448930508_448930634_21	21	76.16	83.48	CATACAAGTACGAGATCTCGA
chr2A	632073321	632073441	chr2A_632073321_632073441_24	24	78.15	35.86	AGTGTCGAACCATTGACCTTGACG
chr7D	348116981	348117053	chr7D_348116981_348117053_24	24	54.9	17.66	ACTACATCTACATGCTGGTCCAAG
chr5B	468852433	468852553	chr5B_468852433_468852553_24	24	62.18	16.05	ATCTCTTTCCATCCGAAGACACTG
chr4B	423981540	423981588	chr4B_423981540_423981588_24	24	73.19	70.64	AGGGATGGTTGTATAAACACGTTG
chr4A	440676074	440676146	chr4A_440676074_440676146_24	24	75.02	175.53	ACATCGTCAATTCATGCTTCCTTT
chr5B	358839019	358839124	chr5B_358839019_358839124_21	21	51.42	36.39	TGCAAAGTACAACCGCAGCTT
chr4A	573870117	573870189	chr4A_573870117_573870189_24	24	74.77	23.01	CCGTGTACAATTTATCAGGTCCAT
chr6D	28975097	28975169	chr6D_28975097_28975169_24	24	53.19	44.42	ACTAGCAGGGTTGCAAATAATCCT
chr5D	5151485	5151557	chr5D_5151485_5151557_24	24	50.89	69.04	CTCTCAAGTCCTTGGCGAGGTTTT
chr1D	77096882	77096978	chr1D_77096882_77096978_24	24	118.36	33.71	TTTCCGCTGTATGGTTTCCCGAGC
chrUn	109051291	109051339	chrUn_109051291_109051339_24	24	77.35	55.12	GGAAACTTATCCGATCAGTCTAGA
chr6B	162708718	162708838	chr6B_162708718_162708838_24	24	68.8	19.27	CACTGATTGTCTAGTGTTGAGTGT
chr6B	21154347	21154467	chr6B_21154347_21154467_24	24	64.32	29.97	AAGCGTGCTCAACAAAATCTGGTG
chr7B	7121209	7121329	chr7B_7121209_7121329_24	24	57.02	7.49	AATTATGATCGTTTCTTAGGGAGC
chr2D	2521010	2521130	chr2D_2521010_2521130_24	24	76.16	1265.11	GATAGTGCCGCTATCAAATCCGGT
chr6B	321117991	321118087	chr6B_321117991_321118087_24	24	68.68	13.38	AAGTATGAACCTATATTAACTCGG
chr6A	11130435	11130555	chr6A_11130435_11130555_24	24	54.41	9.63	ACCGTAAAAGAGCTCTAGCAGATG
chr3A	143531804	143531876	chr3A_143531804_143531876_24	24	106.51	43.35	GCTGGATGAGTTCACGCTCGGCAG
chrUn	109051031	109051151	chrUn_109051031_109051151_24	24	76.82	36.93	CATCTACCGTCGTCGGCATGTATC
chr7A	48013690	48013786	chr7A_48013690_48013786_24	24	79.84	14.98	CGACGTTCTGCAGCACCGGCTGGC
chr5D	224295184	224295352	chr5D_224295184_224295352_24	24	57.61	18.2	AAGAAGTGTACGCTCTCATGAAGC
chr6A	2318582	2318630	chr6A_2318582_2318630_24	24	53.64	12.84	AATTCGCGGGCGCGCGTTGGAGTG
chr7D	333107612	333107732	chr7D_333107612_333107732_24	24	53.01	23.01	GACGTGCGCGGATAGCCGGTTTTT
chr2B	616919382	616919550	chr2B_616919382_616919550_24	24	55.44	38.53	GGCATAGTGTGTACCAGAGTTGAT
chr6B	52116518	52116566	chr6B_52116518_52116566_24	24	50.67	26.76	GCCTACATGTCAGACAACGGCATT
chr6D	372955207	372955231	chr6D_372955207_372955231_24	24	52.21	31.04	CATACTTGTCGTTCAAGGGAACCT
chr5D	137956195	137956267	chr5D_137956195_137956267_24	24	59.73	34.25	ACGTTCCTCGGTCTTCATTGAACA
chr2B	46085466	46085658	chr2B_46085466_46085658_24	24	69.8	23.01	ACACCTCTACCAAGTACCAACCAT
chr2A	14999950	15000094	chr2A_14999950_15000094_24	24	54.19	10.7	GCTCTCAAAACTACAGGCGGAGCC
chr1B	459594985	459595105	chr1B_459594985_459595105_24	24	51.23	21.41	CTTGGTGATGGGACCAGGGAGCTG
chr3B	607375079	607375151	chr3B_607375079_607375151_24	24	59.59	60.47	AGCTCTCAAAATTTCACCAGCGGT
chr5D	434319882	434320002	chr5D_434319882_434320002_24	24	58.19	42.28	TCCCTAGTTTCTACAGAAAGATCG
chr1B	9734611	9734779	chr1B_9734611_9734779_24	24	61.31	23.01	TTTCATCTTCTAGTAACGATCTCT
chr5D	197147909	197148005	chr5D_197147909_197148005_24	24	50.56	40.14	CATCAAGCTCTTCTGGTCCCTGAT
chr6B	533440862	533440982	chr6B_533440862_533440982_24	24	77.16	313.6	GAGAATCGGTATATGTCTGACGTG
chr2B	650547841	650547937	chr2B_650547841_650547937_24	24	202.33	164.83	AGTGATCTCTTAGACATAGAAAGG
chr3B	2409866	2409938	chr3B_2409866_2409938_24	24	67.39	93.65	GAAGATCGGCTGCTATTGCTCAGT
chr3A	53340170	53340242	chr3A_53340170_53340242_24	24	70.94	20.87	CCTCCTACATGTTGGATCGATGAA
chr4B	407694022	407694094	chr4B_407694022_407694094_24	24	58.05	8.03	GCTCCGTTGTTTGCCGTCGATTTG
chr1B	9799939	9800035	chr1B_9799939_9800035_24	24	62.01	33.18	AAACGGGCTCTGCAGATGCACAAT
chr6D	26643142	26643262	chr6D_26643142_26643262_24	24	80.87	7.49	AGGAATTACCGTGCAAGGCCAATC
chr6B	530167461	530167533	chr6B_530167461_530167533_24	24	84.92	57.26	AACGATCTTCATTCTGCACTCGCT
chr1B	495897810	495897978	chr1B_495897810_495897978_24	24	66.44	40.14	AGTACAATCTAGCAGTGGAACACT
chr1B	40411239	40411335	chr1B_40411239_40411335_24	24	57.25	20.34	ACAGCCCAACTGGATTATAGATCT
chr2D	252713438	252713486	chr2D_252713438_252713486_24	24	72.79	17.13	ACTCCCTCCGATCCAATTTTCTCT
chr3D	262025799	262025943	chr3D_262025799_262025943_24	24	59.78	27.83	ATGCATTGGACGTGGCATAACTGG
chr5D	138594035	138594107	chr5D_138594035_138594107_24	24	62.71	8.56	AGGTTCGCCACTGCAGTCGAGGAG
chr3B	669061093	669061141	chr3B_669061093_669061141_24	24	62.61	10.17	GGTCTTACTAGTACCTCCAACAAC
chr1A	218076134	218076182	chr1A_218076134_218076182_24	24	57.34	21.94	AATTGTGCTTGTACTCTTCGTTGT
chr3D	252645317	252645437	chr3D_252645317_252645437_24	24	54.85	17.13	ACTCAGCACGCACATACGAGTACG
chrUn	370155626	370155650	chrUn_370155626_370155650_24	24	50.86	30.5	GCCACCCGATGGGTCTACAATTGT
chr4B	15755349	15755493	chr4B_15755349_15755493_24	24	52.35	26.76	ATCGACAGAGAAGAACGATTAGTG
chr1A	6019410	6019506	chr1A_6019410_6019506_24	24	93.48	18.73	AAAGTTTTTGATTTAGACTCGATG
chr2A	15840973	15841045	chr2A_15840973_15841045_24	24	50.04	13.91	CGTCTTGTATGTGCTCTTGGCGGT
chr2D	373555547	373555595	chr2D_373555547_373555595_24	24	51.18	54.59	ACGTCCCTAAGCCGCTAGAATAAC
chr7B	593409596	593409740	chr7B_593409596_593409740_24	24	54.9	6.42	ACTTCGCCCACCAGTTTGTCATGT
chr6B	450363285	450363333	chr6B_450363285_450363333_24	24	72.57	1.61	ACTCCAGTAATTTAATCCATCTTC
chr1D	7729936	7730056	chr1D_7729936_7730056_24	24	52.62	19.27	CAAGAGTAGTCGTGGCAGTAGAGT
chr1B	388632666	388632786	chr1B_388632666_388632786_24	24	53.45	19.8	GGAAGAGCAGCCTGCAATGCGAAT
chrUn	15855163	15855283	chrUn_15855163_15855283_24	24	58.51	22.48	GGCAAACGTCGGGCTGCTTAGGCC
chr3B	31795638	31795758	chr3B_31795638_31795758_24	24	55.38	31.57	AGACTGTTCGATCTGAAGTATTGC
chr1A	14043863	14043983	chr1A_14043863_14043983_24	24	108.93	56.19	AGGACTGCTTGGAAATCGATCAAG
chr2A	634822968	634823184	chr2A_634822968_634823184_24	24	80.71	85.63	AGAGACACTGAGGAGCAAAAGAGT
chr1D	59250403	59250499	chr1D_59250403_59250499_24	24	50.13	88.84	GCTCGTAAACATTCTCATGGTTCT
chr4A	575822157	575822205	chr4A_575822157_575822205_24	24	52.29	27.83	ACTAATGAGTCCACCGACGGTGAT
chr6A	316202968	316203112	chr6A_316202968_316203112_24	24	114.22	34.25	ACTGATGCTTATACTGTGACTAGC
chr2A	557808730	557808850	chr2A_557808730_557808850_24	24	61.42	29.97	AAGTTTACTGTGGCGGAGTACATC
chr2B	565687357	565687453	chr2B_565687357_565687453_24	24	56.1	8.56	ACCACGAGCGTCAAGTTCACATCT
chr5D	9118697	9118865	chr5D_9118697_9118865_24	24	74.38	31.04	ACTGGCTGCTAAATCCACTGACCT
chr5B	358838313	358838439	chr5B_358838313_358838439_21	21	53.01	23.55	GTGCCACAAGAACTTCGGAAG
chr1D	54999251	54999347	chr1D_54999251_54999347_24	24	70.3	33.18	CAGTTCGGTCCCTCTCGAGATATT
chr1B	438326789	438326885	chr1B_438326789_438326885_24	24	69.83	8.03	ACGGACAGAGTATTTATGTGAGGT
chr1D	420909413	420909581	chr1D_420909413_420909581_24	24	80.64	738.52	ACGACTCTGCCTGGCGTTGTCAGC
chr2A	615681161	615681257	chr2A_615681161_615681257_24	24	75.27	70.11	CAACTGATTGTGTGAGGAACTAGT
chr5A	381257707	381257779	chr5A_381257707_381257779_24	24	95.19	42.81	CTACCCTAACGCGTCGGCCATGGT
chr5A	360427812	360427860	chr5A_360427812_360427860_24	24	58.17	144.49	AGTGGTCTACAGAGTGCAAGGGTT
chr5A	462471150	462471222	chr5A_462471150_462471222_24	24	54.88	50.3	AGCATCTTTCGACCGATCCGCAAT
chr6D	423797268	423797373	chr6D_423797268_423797373_21	21	55.98	295.94	ATACGGCATATTAATATCTCT
chr2A	557808909	557809053	chr2A_557808909_557809053_24	24	83.8	29.97	AGGTAATGGAAGACGACTGAAACT
chr6A	305083142	305083214	chr6A_305083142_305083214_24	24	64.55	7.49	CTAGCGCTGTCTCAAGACCATGGT
chr7D	38002024	38002240	chr7D_38002024_38002240_24	24	92.97	115.59	ATTGATTTGCAGAACATTACTATG
chr3A	571789251	571789419	chr3A_571789251_571789419_24	24	53.83	31.04	AGTAGAAAAGCTAACCTAGAGAAG
chr2B	45612050	45612170	chr2B_45612050_45612170_24	24	67.21	40.67	ACCAATGTCACGGTCTAGTCAGTT
chr5A	371029925	371029988	chr5A_371029925_371029988_21	21	129.51	89.91	TTGTTGGACAAATCAAGGATT
chr2B	650547962	650548058	chr2B_650547962_650548058_24	24	61.9	16.05	GGACGAGCTGTGAGAGCTGTGAGA
chr4A	575822146	575822194	chr4A_575822146_575822194_24	24	50.98	27.83	ACTAATGAGTCCACCGACGGTGAT
chr5D	182981987	182982083	chr5D_182981987_182982083_24	24	67.52	2.68	TCGCAGTCGTCGTTCCCGTAATCG
chr6A	304936878	304936950	chr6A_304936878_304936950_24	24	86.23	71.18	AACTAGAAGTCTAGCACGTCATTT
chr5B	522793649	522793769	chr5B_522793649_522793769_24	24	61.64	18.2	GCTCTCATGAAGCTTCAGCCGCTT
chr5D	184393124	184393292	chr5D_184393124_184393292_24	24	66.25	25.69	GACTCTGGCTTCTACCCGACACCT
chrUn	109051121	109051193	chrUn_109051121_109051193_24	24	65.55	36.93	CATCTACCGTCGTCGGCATGTATC
chr7B	522739240	522739336	chr7B_522739240_522739336_24	24	65.94	9.63	GCATCCGACGAACAAGAATGACAG
chr1D	46219839	46219983	chr1D_46219839_46219983_24	24	61.51	23.55	GTTCGTACCTGAAACCTCTGGAGC
chr6A	304471447	304471543	chr6A_304471447_304471543_24	24	73.67	36.39	TGTTCCTGTTTCTCACGATGCTTT
chr5B	434939741	434939789	chr5B_434939741_434939789_24	24	54.39	90.98	ATCTACGGTTTTGGACTGACCGAT
chr7D	119589910	119590030	chr7D_119589910_119590030_24	24	56.09	15.52	ACACGCTGTCGTCAAAGTAGATCT
chrUn	388249483	388249555	chrUn_388249483_388249555_24	24	115.69	58.33	GCAAGATCAAATCTCACAGACCTT
chr1A	20431769	20431913	chr1A_20431769_20431913_24	24	90.41	30.5	ATCTCTATAGCCGGATGAACATTC
chr2B	689876865	689876961	chr2B_689876865_689876961_24	24	150.63	122.55	ACACGTCCGTCGTATGGTAACACT
chr3D	472434218	472434338	chr3D_472434218_472434338_24	24	120.41	47.09	AATCCTGTCGGACAGGTTACCCGT
chr6A	103298087	103298183	chr6A_103298087_103298183_24	24	54.82	10.17	GTCCGTTAATACATTTTGTCCAAT
chr2A	55875615	55875735	chr2A_55875615_55875735_24	24	63.42	10.17	ACTGGATGGAAAACGAATGGACAG
chr6A	29803597	29803717	chr6A_29803597_29803717_24	24	55.57	22.48	CTTGCCGCGATTGGAGACTAGAGT
chr3D	262027062	262027158	chr3D_262027062_262027158_24	24	76.95	25.15	ACTAAGCAAAGCATGATGTAGATG
chr7A	28024505	28024601	chr7A_28024505_28024601_24	24	64.11	6.42	CTGCCAGTTGGTTGTGATTTCATG
chr1A	14043853	14043949	chr1A_14043853_14043949_24	24	74.06	56.19	AGGACTGCTTGGAAATCGATCAAG
chr6D	9350924	9350996	chr6D_9350924_9350996_24	24	52.67	24.08	AGACCATGGAGCTTTTGTAGGAGC
chr6B	21154988	21155060	chr6B_21154988_21155060_24	24	72.95	18.73	AGGGTGGCTGATGAAAAGAACAGT
chr2D	321272179	321272251	chr2D_321272179_321272251_24	24	52.92	17.66	ATTTATGGCTTTATGACGATGATT
chr6D	131637756	131637828	chr6D_131637756_131637828_24	24	60.82	7.49	ACGCAAGGTTGCTGTCGCTGAATC
chrUn	435256503	435256575	chrUn_435256503_435256575_24	24	68.87	14.45	GCTTTGAGATTCAATTCAGCACGT
chr6D	352893329	352893425	chr6D_352893329_352893425_24	24	50.38	18.73	CGGTACAGAGCTGAATGGACGGTC
chr5B	475093581	475093629	chr5B_475093581_475093629_24	24	56.96	42.81	GGATTTGTCCTCAATATCCAGAAT
chr2D	289261700	289261796	chr2D_289261700_289261796_24	24	52.47	28.9	CATCCACTTCACAACGAGCAACGC
chr1D	71490603	71490675	chr1D_71490603_71490675_24	24	66.61	21.41	ATCAAGGCCAGAGAGAGATCCAGA
chr7B	568803792	568803912	chr7B_568803792_568803912_24	24	57.96	180.88	GCTACAGACGAACTCGGTGGACGG
chr6A	103298015	103298159	chr6A_103298015_103298159_24	24	81.85	12.31	ATTTTAACTTACAATCACACAATT
chr3A	13322526	13322694	chr3A_13322526_13322694_24	24	56.45	186.77	GGAAACTTGAGCTCTCGAAAGACC
chr2D	7146924	7147092	chr2D_7146924_7147092_24	24	109.71	9.1	AGGTTAACTTGAGAAGATGGCAGG
chr2B	574859177	574859273	chr2B_574859177_574859273_24	24	74.79	3.75	AACTCGAGTCTGTTGAGGGACAAC
chr5B	415404117	415404165	chr5B_415404117_415404165_24	24	69.78	24.62	GTGTGTCTATGTTGCAAGAATAAT
chr4A	575822109	575822205	chr4A_575822109_575822205_24	24	54.91	27.83	ACTAATGAGTCCACCGACGGTGAT
chr5A	276627791	276627935	chr5A_276627791_276627935_24	24	88.44	20.87	GGTCCATTAACTTTGGCAGTCCAA
chr6A	309596492	309596588	chr6A_309596492_309596588_24	24	53.44	29.43	CTGTTAGTGTATATCTGAGAGTTT
chr2D	118096938	118097010	chr2D_118096938_118097010_24	24	98.33	41.21	GCTTCGTTCCAGTTCCAGTGAGAT
chr2B	45612024	45612120	chr2B_45612024_45612120_24	24	76.24	14.98	GCGATCAAGTTACGTCTCAATATT
chr3A	586314260	586314308	chr3A_586314260_586314308_24	24	54.12	63.15	ACCAACACAGTCGCACCAAGTTCT
chr5D	223940470	223940518	chr5D_223940470_223940518_24	24	58.5	140.21	GCCACATCTACTACGGTGAGTACG
chr5D	11012367	11012487	chr5D_11012367_11012487_24	24	76.27	24.08	AGGTCATGTCAAGAGGACATCTGC
chrUn	345177675	345177795	chrUn_345177675_345177795_24	24	59.43	10.7	CATCTGCTAGAGCTCTTTTACGGT
chr1D	41760433	41760481	chr1D_41760433_41760481_24	24	64.2	39.07	GCTATTTAACATATCCGCCAACGT
chr7B	123279956	123280028	chr7B_123279956_123280028_24	24	50.15	18.2	CCCGGCTTCCATTCCTTGATCTCT
chr7A	530431474	530431546	chr7A_530431474_530431546_24	24	56.58	26.76	GATGGACGTGCGCGGGTAGCCAGT
chr3A	7263946	7263994	chr3A_7263946_7263994_24	24	95.23	75.46	CCCTAGCTTCAAGAGCAGCCTCCT
chr6B	125639977	125640097	chr6B_125639977_125640097_24	24	56.84	24.62	GATGCGCGAGACAACAACAACAGT
chr5B	358835852	358835936	chr5B_358835852_358835936_21	21	50.3	10.17	AAGCCCACGGTTTCAAAGGAA
chr1B	479687733	479687901	chr1B_479687733_479687901_24	24	74.33	98.47	CCTCTCCCGTGTCTACAGTTAATT
chr5B	358839490	358839532	chr5B_358839490_358839532_21	21	52.58	20.87	GCAGAATAGTGGTTGTCAAGA
chr2A	579191095	579191191	chr2A_579191095_579191191_24	24	57.23	6.96	AGACTTTGTTAACGATGTGACAGT
chr4B	25841164	25841260	chr4B_25841164_25841260_24	24	55.83	8.56	CATGGAGTGTGAGTCCCAATTCCT
chr6A	299007027	299007099	chr6A_299007027_299007099_24	24	64.93	59.94	GTGGAAAATCTTCTAGAGCACATT
chr1B	451488420	451488516	chr1B_451488420_451488516_24	24	67.75	2.68	AGTAGCACCACCCACAAAGTTCAG
chr6A	23381928	23382096	chr6A_23381928_23382096_24	24	53.62	25.69	GCACACGACACGTACCAAGTCCCT
chr7D	18846611	18846755	chr7D_18846611_18846755_24	24	90.15	56.19	ACTACAATCTAGGGCCAAGTATGT
chr3A	572355715	572355739	chr3A_572355715_572355739_24	24	72.23	38.53	GCGCAGATAAACTGAGCACACCGT
chr1D	25828830	25828878	chr1D_25828830_25828878_24	24	54.58	52.45	AGGTCTCCGACTTTGGGCTGTCGA
chr1A	20431994	20432066	chr1A_20431994_20432066_24	24	120.44	57.8	GCTGATCGCCTACAGTCATGCAGT
chr4D	5035310	5035454	chr4D_5035310_5035454_24	24	54.28	3.75	ACTGATAGTCCCGTCGTGACTGTG
chr3A	179542437	179542509	chr3A_179542437_179542509_24	24	54.12	42.81	ACATAAGTTGAGGATCGTCACATT
chr4B	394915827	394915851	chr4B_394915827_394915851_24	24	60.66	48.7	GCTCCGTGAAGACAGTCCCGAATG
chr3D	262025870	262025966	chr3D_262025870_262025966_24	24	52.89	27.83	ATGCATTGGACGTGGCATAACTGG
chr7A	390605074	390605221	chr7A_390605074_390605221_21	21	170.38	368.72	AAATCCGTAATTTTTGGCACC
chr6B	2682069	2682165	chr6B_2682069_2682165_24	24	76.87	21.41	AGGAACGGGGAACTTTACATCGCT
chr2B	66550158	66550230	chr2B_66550158_66550230_24	24	53.56	18.2	CCTCCTCACGGACGCGGCTTATCT
chr6A	305082798	305082894	chr6A_305082798_305082894_24	24	59.87	30.5	AGGATGATATCAACGTGAATAATT
chr2A	2390375	2390519	chr2A_2390375_2390519_24	24	72.05	37.46	AGACTTCGGGCTGCTTAGGCCGGC
chr6D	423797320	423797404	chr6D_423797320_423797404_21	21	59.89	147.7	TGAGCTTTCCACCGTAGAATT
chr7D	342301758	342301830	chr7D_342301758_342301830_24	24	50.46	29.43	CCATATCCGATACTTTCTTCCAGT
chr3A	441206039	441206135	chr3A_441206039_441206135_24	24	97.74	53.52	GCCACGATAGTCCGCAGATGTCGT
chr5A	371029994	371030099	chr5A_371029994_371030099_21	21	80.87	37.46	CAAGTGATTTGAGATTCTGCA
chr7A	532507731	532507803	chr7A_532507731_532507803_24	24	59.74	73.32	CTCATGTTCACGGGGACAATCGCT
chr1A	212819600	212819768	chr1A_212819600_212819768_24	24	167.22	171.25	CAGATGATCATACTAGTGACTGGT
chr4B	15755309	15755501	chr4B_15755309_15755501_24	24	74.22	71.71	AGAACCCGAGTGCTACTTCTACTG
chr4A	75217217	75217313	chr4A_75217217_75217313_24	24	64.4	16.59	ATGTTGTTGAAGTAGACCTTTTGT
chr5D	193197357	193197501	chr5D_193197357_193197501_24	24	55.09	15.52	CGATCCGACGCTCATGGTAGAGGT
chr1B	491926524	491926596	chr1B_491926524_491926596_24	24	76.66	44.42	CTTCCTACTGTTCTGTTCGTGAGT
chr2D	351433093	351433165	chr2D_351433093_351433165_24	24	79.2	16.59	AATTTGTTCGTATTGGACGACGGT
chr3D	246378210	246378306	chr3D_246378210_246378306_24	24	51.83	62.08	AGAGGTACCATCTGACGGCGACAC
chr6B	535209234	535209330	chr6B_535209234_535209330_24	24	114.2	52.45	CGGTCATCTGTAAGGGCAGGACGT
chr7D	33209181	33209301	chr7D_33209181_33209301_24	24	83.98	24.08	AGACCCATGTCTACATCGTCCACA
chr3D	187256003	187256147	chr3D_187256003_187256147_24	24	50.33	9.1	AGCTCTGGAACTGCAGGTCTCTGG
chr2B	109142847	109142991	chr2B_109142847_109142991_24	24	80.59	19.27	ATCTTCTCTTCCGGTCAGAGCCTG
chr7A	465483536	465483608	chr7A_465483536_465483608_24	24	59.49	25.69	ACTGAATCGGTACAAGGGGCGCGT
chr5A	275035539	275035611	chr5A_275035539_275035611_24	24	69.34	55.66	CTTCAGACAAGAGCACGACTTCTC
chr7A	517211448	517211520	chr7A_517211448_517211520_24	24	53.92	15.52	AGATGGATTTGATCGATCGTAGAT
chr2A	559165847	559165991	chr2A_559165847_559165991_24	24	51.73	28.36	CGGCCCTGCCGTGTTCTCGAACGT
chr1B	438400532	438400652	chr1B_438400532_438400652_24	24	79.83	52.98	CCTACATCGTCGGAGGTTGCCTCT
chr5A	453561744	453561864	chr5A_453561744_453561864_24	24	74.32	23.55	GACTCTGGCTTCTACCCGACACCT
chr1D	62338519	62338615	chr1D_62338519_62338615_24	24	60.87	48.16	CATCGTCTCGCCGCCGGAGGAGAT
chr6B	46837855	46838023	chr6B_46837855_46838023_24	24	74.99	16.05	CCCTTGTCTGGCTCTCCAGTGCCT
chr2D	359370570	359370666	chr2D_359370570_359370666_24	24	51.78	28.9	AGGTTGACCCTAGTCCCACATAGG
chr5B	480482112	480482256	chr5B_480482112_480482256_24	24	68.87	17.13	ATTATCGCCTTGAATGAAGTTCTG
chr2A	615680757	615680853	chr2A_615680757_615680853_24	24	74.71	111.85	ATGAAGGACTCTAATGATAGGTGG
chr2A	102047081	102047225	chr2A_102047081_102047225_24	24	75.97	11.77	CGACTGTTGCACTTGGATAAGAGG
chr3A	451122634	451122706	chr3A_451122634_451122706_24	24	71.96	22.48	CAATTGTAGATCTATTTGATAAGT
chr5A	85353307	85353379	chr5A_85353307_85353379_24	24	66.24	236.54	CATCTACTCGTCTGAGACTGGCGT
chr6B	46392473	46392521	chr6B_46392473_46392521_24	24	69.11	154.66	CGGACTACTCGTCTACCGAAATCT
chr3D	245203708	245203828	chr3D_245203708_245203828_24	24	75.48	33.71	ATCTTCCCTGGGATTGCCATTTGC
chr1A	21106076	21106220	chr1A_21106076_21106220_24	24	63.18	23.01	AGAAAAAGCTTGCCGACACGAAGT
chr4B	25841003	25841075	chr4B_25841003_25841075_24	24	55.91	10.7	CCTTACACTGAGATGGTTTGAGAT
chr5B	358835797	358835902	chr5B_358835797_358835902_21	21	88.61	10.17	AAGCCCACGGTTTCAAAGGAA
chr5B	358838877	358839045	chr5B_358838877_358839045_21	21	68.31	183.56	GCAGAATCTCAAATAACTTGA
chr2D	363503555	363503651	chr2D_363503555_363503651_24	24	54.85	10.17	AAAGCTGCTACACTACTATCTAGT
chr7A	33509474	33509522	chr7A_33509474_33509522_24	24	126.39	138.07	ACTCTCATAGCTAAAGTGTCCATT
chr7A	10251147	10251171	chr7A_10251147_10251171_24	24	58.94	50.3	TCGAATTCTCAAAACACTCATCCT
chr6B	455990909	455991014	chr6B_455990909_455991014_21	21	107.24	204.43	TCTGACTTGAATGTGACCGGT
chr7D	312092825	312092921	chr7D_312092825_312092921_24	24	54.46	119.34	CGTGTTGATTTGGATCCTGGCATG
chr4A	554565858	554565930	chr4A_554565858_554565930_24	24	58	21.94	TTGGACAAGGGAAGAATGTTGAGT
chr5D	160744363	160744435	chr5D_160744363_160744435_24	24	60.62	19.27	GTGAAACATATCCAGAAGCTCATT
chr2D	2506365	2506437	chr2D_2506365_2506437_24	24	103.75	56.19	AAGAACAACAAGGATTGAACGTGT
chr2D	275686122	275686242	chr2D_275686122_275686242_24	24	69.63	5.35	CCGATGGACACCCGACGATCATGC
chr7A	3619564	3619708	chr7A_3619564_3619708_24	24	76.41	17.66	GACGGAAAAACTGACAGCTGGGTC
chr7D	65574174	65574270	chr7D_65574174_65574270_24	24	73.39	23.01	ACTCACCAGTTCCACGTTGTGCTC
chr1A	9118673	9118769	chr1A_9118673_9118769_24	24	55.38	74.92	CCTTTATTCCCCCGAATCTACAGT
chr6D	34971855	34971975	chr6D_34971855_34971975_24	24	52.57	48.7	ATTGAGCCCAAGAAGTACGGTATG
chr2B	650547960	650548104	chr2B_650547960_650548104_24	24	82.58	16.05	GGACGAGCTGTGAGAGCTGTGAGA
chr5D	223945131	223945203	chr5D_223945131_223945203_24	24	54.97	59.94	ACCACGACGGCTCATAAAGTTCTT
chr1A	212819591	212819735	chr1A_212819591_212819735_24	24	63.27	171.25	CAGATGATCATACTAGTGACTGGT
chr3D	1759049	1759145	chr3D_1759049_1759145_24	24	57.14	15.52	ACTGCACATGGTGGTAAAGCTCAT
chr7A	532507184	532507232	chr7A_532507184_532507232_24	24	124.58	67.96	AGATCTCCTACTCACAACTGTGGT
chr5D	211214382	211214478	chr5D_211214382_211214478_24	24	78.76	54.05	ACTACGCTGCCGATCAATGTAAGT
chr1A	9113891	9114059	chr1A_9113891_9114059_24	24	50.65	14.98	TTGTGTGGAAACTACTATTTAGGT
chr1D	318118972	318119044	chr1D_318118972_318119044_24	24	87.06	48.7	TCAAGGCCAATATCCCGAAGTTCT
chr1D	398990755	398990899	chr1D_398990755_398990899_24	24	105.73	21.94	ACGCACTACAGGGCATCGGCTATT
chr5D	448929007	448929070	chr5D_448929007_448929070_24	24	56.33	13.91	GCTGCAAAGCTGCTTGATCGTGTT
chr2B	197714850	197714898	chr2B_197714850_197714898_24	24	51.3	33.18	ACAGGGACCTTTGAATTCTATCAA
chr2B	45050013	45050085	chr2B_45050013_45050085_24	24	65.18	64.22	CGTACTGTGGCTCCGTCGGCGGCT
chr2D	351433706	351433826	chr2D_351433706_351433826_24	24	70.62	27.29	ATACCTGGATCTTCAGACAAAAAG
chr6B	151223	151295	chr6B_151223_151295_24	24	75.18	3.21	TCCCCTATCTACCCCGTAATAGTG
chr4A	507321519	507321639	chr4A_507321519_507321639_24	24	59.95	28.36	ATGATGTCCAACCTATCCGGTGAG
chr6B	125639976	125640096	chr6B_125639976_125640096_24	24	81.47	24.62	GATGCGCGAGACAACAACAACAGT
chr1A	200742026	200742146	chr1A_200742026_200742146_24	24	71.6	86.7	AAGTGATTGCTGAATACGACGAGC
chr1D	59135047	59135167	chr1D_59135047_59135167_24	24	90.72	70.11	ACGTCATCATTGCCGCACTCGGTG
chr1A	212819621	212819813	chr1A_212819621_212819813_24	24	60.32	171.25	CAGATGATCATACTAGTGACTGGT
chr7A	62747709	62747814	chr7A_62747709_62747814_21	21	63.97	3.21	ATCTCCGAGCCAGGGCGGCCG
chr3B	754693791	754693911	chr3B_754693791_754693911_24	24	54.86	31.57	CGAAGTGCATTACCCCCAGAGGCT
chr6A	15711227	15711371	chr6A_15711227_15711371_24	24	66.62	18.2	CGCAACAAGGACCACATGTGACGT
chr1B	477817224	477817320	chr1B_477817224_477817320_24	24	52.16	105.43	AGTGCATCTCTACTCACTCGTCCG
chr3B	682030662	682030758	chr3B_682030662_682030758_24	24	65.44	36.93	GCACGAGTCTTCAACAACAGATCG
chr5B	475282570	475282714	chr5B_475282570_475282714_24	24	146.48	108.64	AGCTCGTGTTGTAGGACGCAAACG
chr3B	10697571	10697667	chr3B_10697571_10697667_24	24	51.9	160.01	AGATGTGGTCTCCGACTGAAATGG
chr6A	309497378	309497450	chr6A_309497378_309497450_24	24	52.72	14.45	ATCTTCTTCTCATCCGATAGTTCT
chr2A	557808919	557809087	chr2A_557808919_557809087_24	24	168.99	112.38	AGACGACTGAAACTACCAACAATC
chr2D	118231698	118231866	chr2D_118231698_118231866_24	24	65.43	12.31	GCTTTGTTCCAGGTCGAGTGAGAT
chr6B	125639946	125640066	chr6B_125639946_125640066_24	24	56.2	24.62	GATGCGCGAGACAACAACAACAGT
chr5D	137955620	137955740	chr5D_137955620_137955740_24	24	89.73	30.5	AGCTTCTCAACATTCACAACTCCT
chr2B	43241894	43241990	chr2B_43241894_43241990_24	24	67.1	6.42	GATGACACTGTAGAGTTACCTTGT
chr1A	218076100	218076172	chr1A_218076100_218076172_24	24	113.21	74.39	CACCTTCTACACCTCCGTAAAAAT
chr3B	28107680	28107752	chr3B_28107680_28107752_24	24	91.27	6.96	CGTTGTGGAGCAATTTTCATTCCT
chr4B	127847026	127847089	chr4B_127847026_127847089_21	21	145.03	485.92	CCTCGCAAATTCCTTGATTAT
chr7B	568803811	568803907	chr7B_568803811_568803907_24	24	65.27	180.88	GCTACAGACGAACTCGGTGGACGG
chr7B	556159434	556159482	chr7B_556159434_556159482_24	24	71.39	47.63	GCTCAACAACTTTGTTCGTTTCAT
chr7B	501040209	501040257	chr7B_501040209_501040257_24	24	58.94	26.76	TATCACTAAGTCTGAGAATCTTTT
chr2D	28058639	28058711	chr2D_28058639_28058711_24	24	61.95	23.01	GCTCTTCACAAGCAATGTGTCCTG
chr2B	95356216	95356336	chr2B_95356216_95356336_24	24	69.62	47.63	AGCAGCGCTGTCCATTCGGCATTG
chr3A	451122460	451122604	chr3A_451122460_451122604_24	24	56.1	17.13	CTTCTCTTTACCTCGGACAGGGCT
chr7D	18845663	18845831	chr7D_18845663_18845831_24	24	63.71	12.31	ATGGAAGGCTGATTCAGGAGACGT
chr4A	566449108	566449252	chr4A_566449108_566449252_24	24	84.92	32.64	CAGCAAAAGTCAGAACCAAGAGGA
chr5D	204682924	204682996	chr5D_204682924_204682996_24	24	118.88	5.89	ATTCTTATCCTTAGATTCCATATC
chr1D	7501051	7501171	chr1D_7501051_7501171_24	24	75.01	9.63	TGCGTTCAGAAAAAGCCGGCCAAT
chr5D	9118708	9118852	chr5D_9118708_9118852_24	24	64.25	31.04	ACTGGCTGCTAAATCCACTGACCT
chr2B	567620442	567620514	chr2B_567620442_567620514_24	24	54.14	11.77	GCCACAGCAGTCTTCCAAGATTGT
chr4B	15755465	15755609	chr4B_15755465_15755609_24	24	56.95	26.76	ATCGACAGAGAAGAACGATTAGTG
chr2B	26862014	26862086	chr2B_26862014_26862086_24	24	54.34	31.04	GATGTCCTTGATCTTATAATAGGT
chr2B	679344637	679344757	chr2B_679344637_679344757_24	24	54.21	17.13	GGCAGTTGTTACTGCCAGTCCTGC
chr4A	581819162	581819258	chr4A_581819162_581819258_24	24	85.76	75.99	CTCCTAATTCTTGCCGTTTTGGTT
chr2B	45612016	45612136	chr2B_45612016_45612136_24	24	58.13	40.67	ACCAATGTCACGGTCTAGTCAGTT
chr2D	275686269	275686317	chr2D_275686269_275686317_24	24	60.75	73.85	ATGCTACAGTAGAAACTTGAGAGG
chr1B	452052718	452052790	chr1B_452052718_452052790_24	24	66.71	32.64	CTCTGGACTGTAGGGTGTGCAAAT
chr2D	35680037	35680133	chr2D_35680037_35680133_24	24	63.25	7.49	CTACGAAGCAATGAATATCATGAT
chr2A	557808903	557809023	chr2A_557808903_557809023_24	24	55.07	14.45	CGACTTAGACTTAGGACACTTGGC
chr1A	207208744	207208816	chr1A_207208744_207208816_24	24	52.13	60.47	AGAGATCCATTTAGATACGAGACT
chr1B	312312477	312312573	chr1B_312312477_312312573_24	24	52.02	22.48	CCGTCCGGCAAGACAGTCGCCAAC
chr7A	310497278	310497422	chr7A_310497278_310497422_24	24	59.32	54.05	ATGCCGGAACTTCCAGGACTGTGT
chr4D	117226066	117226186	chr4D_117226066_117226186_24	24	123.46	12.31	GACGCAGATCTGCACCCGACGAAG
chr7D	358153603	358153699	chr7D_358153603_358153699_24	24	54.35	13.91	GTTGTATTTACAGCGTCCGTCATT
chr2D	14406665	14406809	chr2D_14406665_14406809_24	24	57.96	8.56	ATGGCAACAGTTTGGATTTGTGGC
chr6A	406364023	406364170	chr6A_406364023_406364170_21	21	84.94	43.88	GCAGTCTTTCTTCGCAGTCCA
chr6A	15711148	15711316	chr6A_15711148_15711316_24	24	69.23	18.2	CGCAACAAGGACCACATGTGACGT
chr3D	1759444	1759516	chr3D_1759444_1759516_24	24	104.74	77.6	AGGAGGCTGCTCTTGAAGCTAGGG
chr2A	602965252	602965372	chr2A_602965252_602965372_24	24	53.67	53.52	ATCAACCTGGTGCCGGCGATAGTG
chr1A	9114458	9114482	chr1A_9114458_9114482_24	24	92.27	36.93	CACGTAGGGAAAACAGGGTGTGCT
chr6D	936273	936369	chr6D_936273_936369_24	24	71.92	61.54	ACGTCAGCGCCGTTACCATGTTGT
chr6B	510752697	510752793	chr6B_510752697_510752793_24	24	62.88	12.84	GCTTGGTGGATATTAGCAAGCATT
chr1D	77098233	77098305	chr1D_77098233_77098305_24	24	91.49	64.22	TGAGGAAACTCTGACCCAAGACGG
chr6A	305082654	305082774	chr6A_305082654_305082774_24	24	60.83	18.2	ACACCTACTAGATCCTCAAGACCG
chr5A	439734363	439734459	chr5A_439734363_439734459_24	24	113.64	98.47	GTCAGATCAGTTGTGTGACAGATG
chr6A	3301817	3301913	chr6A_3301817_3301913_24	24	75.52	62.61	GGCGACACAGACCACGTTAGTCCA
chr3A	13149842	13150010	chr3A_13149842_13150010_24	24	53.26	26.22	ACTAGCTAAGCTAAACAATCTTCA
chr5D	430537343	430537415	chr5D_430537343_430537415_24	24	72.44	2.68	AAAATACAATGTGGTGAAGTGCGT
chr5B	522793607	522793727	chr5B_522793607_522793727_24	24	69.24	18.2	GCTCTCATGAAGCTTCAGCCGCTT
chr4A	575957451	575957547	chr4A_575957451_575957547_24	24	50.88	11.77	ATACGCGGATACAATCAAGAGAGT
chr5B	484831631	484831799	chr5B_484831631_484831799_24	24	56.65	57.26	ACTGTCGAGGAATGGCCTCCCAAC
chr5D	11012391	11012487	chr5D_11012391_11012487_24	24	69.13	11.77	ACTCTATTTGTACCACATTCAACT
chr2D	359473176	359473296	chr2D_359473176_359473296_24	24	75.1	9.63	GATTTTCTAGCACACAGACTCCTC
chr3A	53339532	53339652	chr3A_53339532_53339652_24	24	67.41	59.4	ATCTCTATGAACGATCTTTACGCT
chr3A	572242379	572242475	chr3A_572242379_572242475_24	24	54.16	27.83	AATGGGCCGATAGGTTCTTCTTTT
chr7B	568803624	568803720	chr7B_568803624_568803720_24	24	62.98	16.05	AATTCGATCGATGGAAGGCCGTGT
chr2D	363503530	363503674	chr2D_363503530_363503674_24	24	59.72	39.6	ACGGAGAAACGAAACTTGATGATG
chr3B	2403507	2403603	chr3B_2403507_2403603_24	24	89.02	23.55	CAATTTATGGAAGAACGTATCAAT
chr3A	442637906	442638026	chr3A_442637906_442638026_24	24	54.27	9.63	ATGTGACTAGCTTCTAAAGAAATT
chr3A	573710488	573710656	chr3A_573710488_573710656_24	24	58.39	16.59	CGCTAGAGTAACTGACGAAGATGT
chr5B	491510938	491510986	chr5B_491510938_491510986_24	24	54.28	13.91	GCGCTGCTCCTCGCTACAACCCTG
chr6B	533440874	533440970	chr6B_533440874_533440970_24	24	105.01	313.6	GAGAATCGGTATATGTCTGACGTG
chr1B	61947328	61947376	chr1B_61947328_61947376_24	24	53.27	10.17	CTCTTTCGTTTGGGCAGAACCTCC
chr3D	135389088	135389160	chr3D_135389088_135389160_24	24	70.14	30.5	CCTTCGATGGAGTCCTTCCAGGCG
chr3A	481351683	481351851	chr3A_481351683_481351851_24	24	97.19	11.24	GCGCCGCACTAGGCTATATGGAGT
chr1D	7215953	7216025	chr1D_7215953_7216025_24	24	50.97	34.25	AGGGCCTTAGTCTACGAGCACATG
chr3B	11581043	11581115	chr3B_11581043_11581115_24	24	70.43	1.61	GTTCGCTCCAGGGCGTCTCCGTGG
chr7A	563366944	563367064	chr7A_563366944_563367064_24	24	59.09	12.31	ACCGCAATCACCACAGTCAGGCAG
chr3D	131444619	131444667	chr3D_131444619_131444667_24	24	50.24	26.22	AGCAAATTATGTCTGTATGAGAGA
chr6A	327625989	327626133	chr6A_327625989_327626133_24	24	68.79	46.56	CGGCGACTAGCTTCCCGATGACGT
chr4A	342751090	342751153	chr4A_342751090_342751153_21	21	60.56	876.05	GCAGATTTTGGTCTCTCAAGA
chr5A	276627935	276628031	chr5A_276627935_276628031_24	24	67.45	20.87	GGTCCATTAACTTTGGCAGTCCAA
chr1B	7832933	7833053	chr1B_7832933_7833053_24	24	54.04	9.1	AGCGGGCAGTGTTCCTGAGCCATT
chr3A	573613902	573614022	chr3A_573613902_573614022_24	24	53.49	22.48	AAATCAGATCCCGGATAGGTAGTG
chr7B	7240350	7240398	chr7B_7240350_7240398_24	24	75.04	58.87	GCTGCCATCTGCGCTTCAATTCCG
chr1B	491926048	491926096	chr1B_491926048_491926096_24	24	54.02	4.28	AAGGTATCACCGACTAATGGGTAT
chrUn	418882407	418882551	chrUn_418882407_418882551_24	24	55.16	47.63	GTGGCACTGGCCTAGGGAACGACC
chr1D	54999250	54999274	chr1D_54999250_54999274_24	24	58.73	33.18	CAGTTCGGTCCCTCTCGAGATATT
chr7A	22924200	22924248	chr7A_22924200_22924248_24	24	52.43	16.59	CGAAGAATCACAGGATGACGTATG
chr3D	92873384	92873504	chr3D_92873384_92873504_24	24	59.02	6.42	CGGGCGGGTTGGACAGCTCCGGCT
chr1A	218076077	218076245	chr1A_218076077_218076245_24	24	95.08	74.39	CACCTTCTACACCTCCGTAAAAAT
chr3D	262025779	262025947	chr3D_262025779_262025947_24	24	73.62	27.83	ATGCATTGGACGTGGCATAACTGG
chr6A	265904191	265904215	chr6A_265904191_265904215_24	24	57.72	20.87	GCTCAATTTCCAAGCGATGTTCCT
chr3D	277269920	277269992	chr3D_277269920_277269992_24	24	84.67	38	CGTTCACGACCGGCGATGGCAACG
chr1A	419015078	419015267	chr1A_419015078_419015267_21	21	321.86	331.26	GTAGCCGGGATAGACGAAGCT
chr1A	199347084	199347156	chr1A_199347084_199347156_24	24	80.02	141.82	AGGACTAACTCGACTGATCACCAC
chr1D	41760385	41760457	chr1D_41760385_41760457_24	24	84.19	39.07	GCTATTTAACATATCCGCCAACGT
chrUn	353830183	353830303	chrUn_353830183_353830303_24	24	81.95	15.52	ACGTCCATGTTTGATATTTTGATG
chr1D	349543303	349543375	chr1D_349543303_349543375_24	24	68.82	24.62	CATGGTGGTCGTCAAAAAGATTGT
chr7B	588723422	588723518	chr7B_588723422_588723518_24	24	86.25	119.88	CATTCCTTGTCGTTCGGTCTTAGT
chr5A	7359372	7359444	chr5A_7359372_7359444_24	24	70.49	28.36	CGAAATCGGCTGACATATCCTGAT
chr5B	516283024	516283192	chr5B_516283024_516283192_24	24	69.92	19.27	GCACCGCAGGGCGGCGGCAGTCGT
chr3B	607375623	607375743	chr3B_607375623_607375743_24	24	53.32	6.96	CTGGCCATAGAGTGCACGAGCTCG
chr4A	523263138	523263234	chr4A_523263138_523263234_24	24	56.3	4.82	CACATGAGCTCCACGCGGACGAGT
chr3B	604475292	604475364	chr3B_604475292_604475364_24	24	66.31	32.11	AAAGCAATCGGAAGATGAGGTCAT
chr5A	276624545	276624761	chr5A_276624545_276624761_24	24	110.83	1931.38	GGGAATCTTTCAAGTCTGACAAAT
chr5D	434320562	434320706	chr5D_434320562_434320706_24	24	75.58	37.46	CGTTGTCATTCCCTGTGGACTCAT
chrUn	418882777	418882897	chrUn_418882777_418882897_24	24	57.1	481.64	CGGTCATCTTTAAGGGTAGGACGT
chr3A	585657457	585657529	chr3A_585657457_585657529_24	24	61.4	44.95	CTTCAGCGAGGAAATAGAGCAATG
chr5D	126343530	126343578	chr5D_126343530_126343578_24	24	51.58	16.05	CAAACCTTAACTGCTCTCCATTGT
chr1A	20430001	20430169	chr1A_20430001_20430169_24	24	77.56	16.05	TGTCTCTATAGCCGGCTGAACGTT
chr4A	537437779	537437851	chr4A_537437779_537437851_24	24	63.73	19.27	CGGTCTCGCTTTGTGCGTCTGCTT
chr5D	448930223	448930412	chr5D_448930223_448930412_21	21	63.22	24.08	CCCAAAGTCTTCTAGTATGCA
chr6D	317407790	317407838	chr6D_317407790_317407838_24	24	53.78	5.35	ACTATCTGTATGTCTGCAAGAGAT
chr2A	607252283	607252379	chr2A_607252283_607252379_24	24	64.55	71.71	AGTAAAGGGTGTGATGCTGGAAGC
chr3A	457428466	457428658	chr3A_457428466_457428658_24	24	243.65	393.88	ACTTCTTCGTGGCTTGTGACCAGT
chr6D	427752068	427752116	chr6D_427752068_427752116_24	24	59.47	12.84	GAAGCAAGAGTTCAGAGATCCACG
chr3A	27534907	27535075	chr3A_27534907_27535075_24	24	90.7	20.34	GTATTGTCTGATGGTGGCTGAGGC
chr6D	28975083	28975155	chr6D_28975083_28975155_24	24	64.49	59.4	ACTGATGCTTATACTGTGACTAGC
chr2D	61807034	61807130	chr2D_61807034_61807130_24	24	57	20.34	GCCTGGTATTCAAACGGTTTCCTT
chr3D	273007745	273007793	chr3D_273007745_273007793_24	24	76.5	47.63	GCGCAAGCATGCAGACCAGTCACT
chr2A	557808889	557809057	chr2A_557808889_557809057_24	24	102.66	29.97	AGGTAATGGAAGACGACTGAAACT
chr5B	358838905	358839031	chr5B_358838905_358839031_21	21	172.42	183.56	GCAGAATCTCAAATAACTTGA
chr1A	465340502	465340622	chr1A_465340502_465340622_24	24	50.72	6.96	CAGATATCGCGGACCCGAGGGAGT
chr7B	476212858	476212930	chr7B_476212858_476212930_24	24	66.28	26.76	GATAGGTTCATACTCCCTGGCAGT
chr6D	2192388	2192532	chr6D_2192388_2192532_24	24	72.87	37.46	AGAGAACAAGTAATAGAACAAATC
chr4A	91751346	91751418	chr4A_91751346_91751418_24	24	56.68	29.43	ATCTCACACTTTCACTCTGTTCGT
chr6A	305115448	305115568	chr6A_305115448_305115568_24	24	57.65	11.77	ACAAGGAAGACGCGGACGATTTCT
chr1B	435808224	435808272	chr1B_435808224_435808272_24	24	84.27	58.87	TTTCTTCTGGACATGTTGTGGGCC
chr2A	5598853	5599021	chr2A_5598853_5599021_24	24	59.12	19.27	ACCATCCTCAGCCCATTCAGGTAT
chr6A	305005604	305005700	chr6A_305005604_305005700_24	24	79.6	16.05	ATAACTGACTGTACTAGAACCAAC
chr7D	259630241	259630409	chr7D_259630241_259630409_24	24	70.38	42.28	ACTTGGTGCCATCTACGTTTATCT
chr7A	42267754	42267922	chr7A_42267754_42267922_24	24	72.27	17.13	ACGTCGCGACCCATCTTCTCTAGT
chr2B	109294694	109294790	chr2B_109294694_109294790_24	24	86.15	34.79	ACCATTGCTAACCTAAAGTCCGAT
chr1A	200505045	200505117	chr1A_200505045_200505117_24	24	89.86	31.57	AATCTCCAGACAGAGAACGAATGG
chr6A	322311661	322311757	chr6A_322311661_322311757_24	24	50.4	26.22	AGCTCCTATGCCGATGAAGCGAAG
chr5B	358838128	358838191	chr5B_358838128_358838191_21	21	59.43	28.36	TCGAGATCTTGTACTTGTATG
chr5D	7984971	7985115	chr5D_7984971_7985115_24	24	66.62	43.88	GGTGCAAAGATCGAAAATGACGGT
chr1D	325503887	325504013	chr1D_325503887_325504013_21	21	64.89	54.05	GCACAACAGTCTTGAAGCTTA
chr3B	51937762	51937906	chr3B_51937762_51937906_24	24	50.7	72.78	GCCTTCTCCAGCCATCGAAAATGC
chr3B	2403513	2403585	chr3B_2403513_2403585_24	24	54.26	23.55	CAATTTATGGAAGAACGTATCAAT
chr5B	475281927	475282047	chr5B_475281927_475282047_24	24	70.43	52.98	ACTGAGTTCCACAGCTCGTGTTGT
chr7D	32173968	32174016	chr7D_32173968_32174016_24	24	141.41	308.25	ACGTCCAGTCGGTACTTAGTTCTT
chr7D	259630232	259630328	chr7D_259630232_259630328_24	24	58.4	42.28	ACTTGGTGCCATCTACGTTTATCT
chr6B	535208887	535208935	chr6B_535208887_535208935_24	24	54.99	65.82	AATCCGCACTACATGACCAGAAAC
chrUn	93383378	93383498	chrUn_93383378_93383498_24	24	83.42	23.55	ACTCAAGTACTTAGACAACCACAT
chr4B	15755301	15755469	chr4B_15755301_15755469_24	24	73.9	71.71	AGAACCCGAGTGCTACTTCTACTG
chr3D	263182567	263182615	chr3D_263182567_263182615_24	24	55.04	23.55	AGCCAGGGCCACTACTCTTACCCG
chr1A	235103602	235103698	chr1A_235103602_235103698_24	24	99.32	46.56	AGTTTACTACTATAGACGATCTTT
chr2B	679344576	679344744	chr2B_679344576_679344744_24	24	99.9	17.13	GGCAGTTGTTACTGCCAGTCCTGC
chr1A	14044112	14044208	chr1A_14044112_14044208_24	24	53.1	11.77	AGTGATTATTAGCAGAACAGCTCT
chr5A	453562434	453562482	chr5A_453562434_453562482_24	24	165.96	270.79	CTTCAGATCTTCATGAACAATGGC
chr5D	5151426	5151546	chr5D_5151426_5151546_24	24	70.68	69.04	CTCTCAAGTCCTTGGCGAGGTTTT
chr4D	1357475	1357571	chr4D_1357475_1357571_24	24	104.36	53.52	ACGTCTGATATGATCGGTATAGTT
chr5D	240503956	240504100	chr5D_240503956_240504100_24	24	60.93	19.8	AGCTCTATTCTTCAGGCATTCCTT
chr1D	83077146	83077218	chr1D_83077146_83077218_24	24	57.44	15.52	TCTCCAGCTAAGTGACTCATCCGT
chr7A	10276680	10276752	chr7A_10276680_10276752_24	24	59.67	3.21	ACAGAAAACGATGACGGCGGGCAT
chr5D	448930424	448930571	chr5D_448930424_448930571_21	21	56.95	83.48	CATACAAGTACGAGATCTCGA
chr2A	557809617	557809689	chr2A_557809617_557809689_24	24	65.6	23.01	AAGTTCATCGTGGCGCAATCGATC
chr1D	62219089	62219209	chr1D_62219089_62219209_24	24	53.84	17.66	ACTAGAGTGTTTTGCTGCGCCGAT
chr6B	123487	123607	chr6B_123487_123607_24	24	55.53	24.62	AGAGCTTACCGAAGTGTTCATGGT
chr7A	522656948	522657116	chr7A_522656948_522657116_24	24	53.16	5.89	AACTCTCATGCTCGAGGAACTCAC
chr6A	305082941	305083013	chr6A_305082941_305083013_24	24	66.76	3.21	AGCCGTCATCGTCCTCAACGAAGC
chr2B	441702870	441702942	chr2B_441702870_441702942_24	24	66.66	128.97	GCTTCTACAATGACACGATCGTCG
chr1A	14044029	14044125	chr1A_14044029_14044125_24	24	102.25	25.69	TCTTCTTGCGTCGGAAGTAGTAGC
chr1A	20431721	20431889	chr1A_20431721_20431889_24	24	103.93	32.64	AATCATGAAAGCCGGCTGAACGGT
chr3D	135389083	135389131	chr3D_135389083_135389131_24	24	61.78	30.5	CCTTCGATGGAGTCCTTCCAGGCG
chr2D	14406724	14406844	chr2D_14406724_14406844_24	24	70.12	23.55	CGGCTGTGATGCTCCATGTGTTAC
chr3D	169038813	169038885	chr3D_169038813_169038885_24	24	71.15	20.34	GTGGCTTCGGCTACAGCTAGACAG
chr6B	111704562	111704586	chr6B_111704562_111704586_21	21	64.2	280.42	AGACCCTACCTCCGGCTGAAC
chr4A	577335227	577335323	chr4A_577335227_577335323_24	24	50.91	8.56	GTTGTGCCTTCTAACAGATGTTTT
chr7A	465483508	465483580	chr7A_465483508_465483580_24	24	62.2	25.69	ACTGAATCGGTACAAGGGGCGCGT
chr4A	306628200	306628296	chr4A_306628200_306628296_24	24	55.36	70.64	GCTCCACTTTTCTCCAGTCGGAAG
chr6B	142633612	142633756	chr6B_142633612_142633756_24	24	81.5	42.81	ATTATCAAGGAATAGTAGCAAGGT
chr2A	626019447	626019591	chr2A_626019447_626019591_24	24	58.55	22.48	CTCCTGTTGGTTATTGATAGTGCT
chr2A	5598892	5598964	chr2A_5598892_5598964_24	24	56.26	19.27	TTTGCAGCCGTCGAGTTAGACACG
chr7D	237418087	237418183	chr7D_237418087_237418183_24	24	128.15	59.94	CACGTCCATGGTGAATCCAACTTC
chr5D	448930406	448930574	chr5D_448930406_448930574_21	21	138.42	83.48	CATACAAGTACGAGATCTCGA
chr1B	479687714	479687858	chr1B_479687714_479687858_24	24	75.46	98.47	CCTCTCCCGTGTCTACAGTTAATT
chr7B	5320822	5321011	chr7B_5320822_5321011_21	21	66.48	32.64	TGTGACAAAGTAGAAAGCGGG
chr2D	376052736	376052856	chr2D_376052736_376052856_24	24	77.56	16.05	GGTGGCTTACTGACGATTTGGAAT
chr5B	475281807	475281951	chr5B_475281807_475281951_24	24	78.22	52.98	ACTGAGTTCCACAGCTCGTGTTGT
chr3D	240874717	240874837	chr3D_240874717_240874837_24	24	86.35	18.2	ACTACAAGTTAGGGGGGAAGCACT
chr3D	457089436	457089508	chr3D_457089436_457089508_24	24	73.39	8.56	AATGCCAAATCCGTAGCCCTTCTC
chr5D	201423332	201423452	chr5D_201423332_201423452_24	24	130.53	4.28	AGCAGTACACATGAAAACTTTTCG
chr2A	102400372	102400444	chr2A_102400372_102400444_24	24	53.18	22.48	AAAATTCATGTCGTTGTTGTAACA
chr6A	309496764	309496884	chr6A_309496764_309496884_24	24	71.64	136.46	AACAAAATTGAATTGTGAGACGTG
chr3D	262027224	262027296	chr3D_262027224_262027296_24	24	54.06	28.9	CATATGTCTGCTAGCCCACTGGCT
chrUn	45548677	45548797	chrUn_45548677_45548797_24	24	77.24	104.89	AATGTGCGTGTGCGATCTATGACC
chr1D	44515280	44515328	chr1D_44515280_44515328_24	24	78.14	181.95	AACCCTTTTCCGATTGATCTGAGT
chr5A	355371661	355371781	chr5A_355371661_355371781_24	24	52.51	19.27	TCTTCTTCCACTCAGCCTCGTGCT
chr5D	193197492	193197636	chr5D_193197492_193197636_24	24	91.21	26.22	CATGTCGGATTCGGACAAGAGTGT
chr3D	187256057	187256153	chr3D_187256057_187256153_24	24	52.43	9.1	AGCTCTGGAACTGCAGGTCTCTGG
chr1D	59464625	59464673	chr1D_59464625_59464673_24	24	55.46	42.28	GATCGGACCAGGGAGCTCATGAGG
chr1D	11961488	11961632	chr1D_11961488_11961632_24	24	62.53	31.57	TCTTCTTGCGTCTGAATTAGTAGC
chr6B	125640197	125640269	chr6B_125640197_125640269_24	24	71.91	31.04	ACAGATTTACTACAGTAGATTCGT
chr7A	522716590	522716662	chr7A_522716590_522716662_24	24	52.22	17.13	AATTGAGCAAATAGATGATGTGGC
chr7B	543376173	543376269	chr7B_543376173_543376269_24	24	60.58	31.57	ATCCCGATCAAAGCCTACAAGCAG
chr2A	626019517	626019589	chr2A_626019517_626019589_24	24	150.71	22.48	CTCCTGTTGGTTATTGATAGTGCT
chr7D	65572492	65572684	chr7D_65572492_65572684_24	24	70.77	27.83	CACGTTCAGCCGCCGGCAGGGCAT
chr2D	320524488	320524608	chr2D_320524488_320524608_24	24	50.15	12.31	TCTGTTTCACAAAATCCGTCACTT
chr2B	45629665	45629809	chr2B_45629665_45629809_24	24	58.89	14.45	TGTCACATTTTAGTTCTCAAGCTG
chr5D	160744400	160744448	chr5D_160744400_160744448_24	24	79.4	19.27	GTGAAACATATCCAGAAGCTCATT
chr2D	359736047	359736143	chr2D_359736047_359736143_24	24	52.56	9.1	CAACATGAAAATCACTAAAGCTGT
chr6D	5081219	5081408	chr6D_5081219_5081408_21	21	73.8	4.28	ACACTGAATATGGAGGACACT
chr2B	603171373	603171445	chr2B_603171373_603171445_24	24	63.77	20.87	AAAGTCTTTGATATTGTCTGCAAT
chr2D	252712769	252712865	chr2D_252712769_252712865_24	24	101.66	43.35	ACCTGTTGCAGCTTCCACGGTTAT
chr3A	88072	88216	chr3A_88072_88216_24	24	70.62	67.96	ACTGAGCAATAGCAGCCGATCTTC
chr5D	160744197	160744269	chr5D_160744197_160744269_24	24	62.17	11.77	AGTAGCCAGGCCGAATCCTTCAGC
chr3D	8780072	8780144	chr3D_8780072_8780144_24	24	53.25	75.99	GGTGATGTGGAACAACCGATACCG
chr3D	224034700	224034820	chr3D_224034700_224034820_24	24	64.81	36.93	TTAGGCTGCTAGCTGTTGCGAACC
chr1B	382343713	382343761	chr1B_382343713_382343761_24	24	54.01	32.64	CATGAATACGTCCACATACGCACT
chr5B	415662177	415662273	chr5B_415662177_415662273_24	24	55.7	11.77	CCCTAGCCTGTATATGTCCGCCAG
chr3B	754693767	754693911	chr3B_754693767_754693911_24	24	70.77	127.9	TCTATTTCCTTGCCGAAGTGCATT
chr5A	276629050	276629146	chr5A_276629050_276629146_24	24	54.85	24.62	AATGTTGGGTTCCATATAGATTGT
chr6A	103297988	103298180	chr6A_103297988_103298180_24	24	81	12.31	ATTTTAACTTACAATCACACAATT
chr5D	448932120	448932288	chr5D_448932120_448932288_21	21	53.96	35.32	CAGCAACAATCGTATATCAGG
chr3B	66680902	66680974	chr3B_66680902_66680974_24	24	51.69	8.03	CCCCTCTTTGTTCTACAAGTAGAT
chr7A	542744708	542744780	chr7A_542744708_542744780_24	24	54.88	30.5	ATGCTCTGGCAAGATGTCGTGGTG
chr5B	468851826	468851994	chr5B_468851826_468851994_24	24	87.44	19.27	GGCTTCTACCAGACACCTATTGAT
chr1B	80821923	80821971	chr1B_80821923_80821971_24	24	172.89	3.75	AGCTTCAAACTCCGAAGATCTAAA
chr3D	131235899	131235995	chr3D_131235899_131235995_24	24	67.25	10.7	ACTACAGTGTTCCCATGTCGTCCT
chr3D	29922041	29922137	chr3D_29922041_29922137_24	24	66.23	59.4	GCTCCCAGGTAACCGACGATAGCG
chr6B	37310292	37310364	chr6B_37310292_37310364_24	24	73.77	124.69	TCTTCATCTTGTACTACATGGGCT
chr7B	543376201	543376321	chr7B_543376201_543376321_24	24	59.58	17.13	ACTGTCATTCGTCACAATCTCAAC
chr7A	28025636	28025732	chr7A_28025636_28025732_24	24	59.73	13.38	ACTTATGGACAGAACAATAGGAAG
chr5B	475093504	475093576	chr5B_475093504_475093576_24	24	128.85	97.93	TCCTCGCTCCAACGCATGGTCACT
chr7A	10251117	10251165	chr7A_10251117_10251165_24	24	52.43	50.3	TCGAATTCTCAAAACACTCATCCT
chr3A	88136	88256	chr3A_88136_88256_24	24	57.63	67.96	ACTGAGCAATAGCAGCCGATCTTC
chr4A	490336292	490336340	chr4A_490336292_490336340_24	24	50.18	16.59	AAGTATGTAGATTTGGGGCTTGCC
chr1D	7501233	7501329	chr1D_7501233_7501329_24	24	60.36	27.83	ACCAACTCTGAACCAAAATCTAGT
chr1D	11961066	11961210	chr1D_11961066_11961210_24	24	52.36	58.87	CAAGGAGCGACACCATATTTCTGT
chr6D	86017705	86017849	chr6D_86017705_86017849_24	24	52.34	4.82	GTGCAAAGTGATACATATGATGAG
chr1D	59530895	59531063	chr1D_59530895_59531063_24	24	75.57	57.26	CTAGTGACTGGTGGAAAGAGAACC
chrUn	393507146	393507218	chrUn_393507146_393507218_24	24	53.77	14.98	AGATATTGTGTTCGTGGACAAGCT
chr6D	31842568	31842688	chr6D_31842568_31842688_24	24	54.4	38.53	ATTACAGGCGTAGAGGGAGATGCC
chr1B	6047423	6047543	chr1B_6047423_6047543_24	24	80.17	19.8	ACACCTACCAAGCAAATATACAAT
chr3A	542121235	542121307	chr3A_542121235_542121307_24	24	75.21	18.2	CGTTCACCTCGATTGATCACATCT
chr6B	142642437	142642485	chr6B_142642437_142642485_24	24	60.61	1.61	GGGTCCTTAAGATGCTCTTCACTT
chr3A	324729863	324729959	chr3A_324729863_324729959_24	24	63.24	108.64	AGACAGATCGTATATACAGGGAGC
chr6A	12111228	12111300	chr6A_12111228_12111300_24	24	51.67	11.24	CTGGGATTCGCAAAATGCAAGAGT
chr1D	7500121	7500241	chr1D_7500121_7500241_24	24	52.74	1.61	GGCGCGGCTGGGAAGGACACGACC
chr3A	481613066	481613138	chr3A_481613066_481613138_24	24	64.75	27.83	CATCACTCGGGTGACAACCATGGC
chr2D	372127341	372127413	chr2D_372127341_372127413_24	24	58.11	20.87	CTCCTGTTGGTTATTGATAGTGCT
[truncated: 11,963 more rows]
